# Supplementary material for: Non-synonymous variation and protein structure of candidate genes associated with selection in farm and wild populations of turbot (Scophthalmus maximus)
Source: Sci Rep. 2023 Feb 21;13:3019. doi: 10.1038/s41598-023-29826-z (PMC9944912; doi:10.1038/s41598-023-29826-z)
Supplement: Supplementary file 2 — Supplementary Table S1. [file 41598_2023_29826_MOESM2_ESM.xlsx]

## Sheet: pre filter
Table S1: Non-synonymous variants (NSV) in Scophthalmus maximus genome filtered by quality and according to functional, technical and population genetics criteria; folders are ordered according to the filtering criteria from the total number of NSV (pre-filter) up to the final selection; REF: reference allele in the turbot genome; ALT: alternative allele in the sample analyzed; the last 10 column…
SNPID	SNPNUMBER	CHROMID	CHROM	POS	REF	ALT	ANNOTATION	SAMPLE1	SAMPLE2	SAMPLE3	SAMPLE4	SAMPLE5	SAMPLE6	SAMPLE7	SAMPLE8	SAMPLE9	SAMPLE10
misSNP_1	1	NC_049688.1	1	53298	T	A	uncharacterized LOC118315858 transcript variant X3	0/1	0/0	0/0	0/0	0/0	0/0	0/1	0/1	0/0	0/1
misSNP_2	2	NC_049688.1	1	53731	A	G	uncharacterized LOC118315858 transcript variant X3	0/1	0/0	0/0	1/1	1/1	0/1	0/1	0/0	0/0	0/0
misSNP_3	3	NC_049688.1	1	67252	G	T	formin-like 2b	0/0	0/0	0/0	0/0	0/0	0/0	0/0	0/1	0/0	0/0
misSNP_4	4	NC_049688.1	1	72690	T	C	regucalcin	0/0	0/0	0/0	0/0	0/1	0/0	0/0	0/0	0/0	0/0
misSNP_5	5	NC_049688.1	1	73322	T	C	regucalcin	1/1	0/0	0/1	1/1	1/1	0/1	1/1	0/1	0/1	0/1
misSNP_6	6	NC_049688.1	1	74477	G	T	regucalcin	0/1	0/0	0/0	0/0	0/0	0/0	0/1	0/1	0/0	0/1
misSNP_7	7	NC_049688.1	1	78821	G	A	vacuolar protein sorting 16 homolog	0/1	0/0	0/1	0/1	0/0	0/0	0/1	0/0	0/1	0/0
misSNP_8	8	NC_049688.1	1	86620	C	A	caveolae associated protein 2b	0/1	0/0	0/1	0/1	0/1	0/0	0/0	0/0	0/0	0/0
misSNP_9	9	NC_049688.1	1	87670	G	T	anti-sigma-I factor RsgI2-like	1/1	0/0	0/1	1/1	1/1	0/0	1/1	0/1	0/0	0/0
misSNP_10	10	NC_049688.1	1	87829	A	C	anti-sigma-I factor RsgI2-like	1/1	0/0	0/1	1/1	1/1	0/1	1/1	0/1	0/1	0/1
misSNP_11	11	NC_049688.1	1	88018	G	T	anti-sigma-I factor RsgI2-like	1/1	0/0	0/1	1/1	1/1	0/1	1/1	0/1	0/1	0/1
misSNP_12	12	NC_049688.1	1	103790	C	A	zinc finger DBF-type containing 2 transcript variant X12	0/1	0/0	0/0	0/1	1/1	0/1	0/1	0/1	0/0	0/1
misSNP_13	13	NC_049688.1	1	104015	T	C	zinc finger DBF-type containing 2 transcript variant X12	0/0	0/0	0/0	0/0	0/1	0/1	0/0	0/0	0/0	0/0
misSNP_14	14	NC_049688.1	1	105167	T	C	dystrotelin transcript variant X2	1/1	0/0	0/1	1/1	1/1	0/1	1/1	0/1	0/1	0/1
misSNP_15	15	NC_049688.1	1	105811	G	A	dystrotelin transcript variant X2	0/0	0/0	0/0	0/1	0/0	0/0	0/0	0/0	0/0	0/0
misSNP_16	16	NC_049688.1	1	105987	A	C	dystrotelin transcript variant X2	1/1	0/0	0/1	1/1	1/1	0/1	1/1	0/1	0/1	0/1
misSNP_17	17	NC_049688.1	1	106650	T	A	dystrotelin transcript variant X2	0/0	0/0	0/0	0/1	1/1	0/1	0/0	0/0	0/0	0/1
misSNP_18	18	NC_049688.1	1	106877	G	T	dystrotelin transcript variant X2	0/1	0/0	0/1	0/1	0/0	0/0	0/1	0/0	0/1	0/0
misSNP_19	19	NC_049688.1	1	107120	T	A	dystrotelin transcript variant X2	0/1	0/0	0/0	0/0	0/0	0/0	0/1	0/1	0/0	0/1
stopSNP_1	1	NC_049688.1	1	107178	G	A		0/0	0/0	0/0	0/1	0/0	0/0	0/0	0/0	0/0	0/0
misSNP_20	20	NC_049688.1	1	121279	C	A	sorting nexin-9-like transcript variant X6	0/0	0/0	0/0	0/0	0/0	0/0	0/0	0/0	0/1	0/0
misSNP_21	21	NC_049688.1	1	143527	A	C	putative claudin-24	1/1	0/1	0/1	0/1	1/1	0/1	1/1	0/1	0/1	0/1
misSNP_22	22	NC_049688.1	1	160050	T	G	leucine-rich repeat flightless-interacting protein 2-like transcript variant X13	0/1	0/1	0/0	0/1	1/1	0/1	0/1	1/1	1/1	1/1
misSNP_23	23	NC_049688.1	1	163419	T	A	leucine-rich repeat flightless-interacting protein 2-like transcript variant X9	0/1	0/0	0/0	0/0	0/0	0/0	0/1	0/1	0/0	0/1
misSNP_24	24	NC_049688.1	1	170076	T	A	leucine-rich repeat flightless-interacting protein 2-like transcript variant X9	0/0	0/0	0/0	0/0	0/1	0/1	0/0	0/0	0/0	0/0
misSNP_25	25	NC_049688.1	1	172911	C	A	leucine-rich repeat flightless-interacting protein 2-like transcript variant X9	0/0	0/1	0/0	0/0	0/1	0/1	0/0	0/1	0/1	0/1
misSNP_26	26	NC_049688.1	1	173095	G	A	leucine-rich repeat flightless-interacting protein 2-like transcript variant X9	1/1	1/1	1/1	1/1	1/1	1/1	1/1	1/1	1/1	1/1
misSNP_27	27	NC_049688.1	1	177439	G	T	leucine-rich repeat flightless-interacting protein 2-like transcript variant X3	0/0	0/1	0/0	0/0	0/1	0/1	0/0	0/1	0/1	0/1
misSNP_28	28	NC_049688.1	1	183726	C	T	SUMO specific peptidase 7b transcript variant X2	0/0	0/0	0/1	0/0	0/0	0/1	0/0	0/0	0/0	0/0
misSNP_29	29	NC_049688.1	1	189311	T	C	SUMO specific peptidase 7b transcript variant X2	0/1	0/0	0/1	0/1	0/0	0/0	0/1	0/0	0/1	0/0
misSNP_30	30	NC_049688.1	1	190230	C	G	SUMO specific peptidase 7b transcript variant X2	0/0	0/1	0/0	0/0	0/1	0/1	0/0	0/1	0/1	0/1
misSNP_31	31	NC_049688.1	1	195687	C	T	BCL-6 corepressor-like	0/0	0/1	0/0	0/0	0/0	0/0	0/0	0/1	0/1	0/1
misSNP_32	32	NC_049688.1	1	195921	C	T	BCL-6 corepressor-like	1/1	0/1	0/1	1/1	1/1	0/1	1/1	1/1	1/1	1/1
misSNP_33	33	NC_049688.1	1	197883	C	T	BCL-6 corepressor-like	0/0	0/0	0/0	0/0	0/1	0/1	0/0	0/0	0/0	0/0
misSNP_34	34	NC_049688.1	1	203852	C	T	BCL-6 corepressor-like	0/0	0/1	0/0	0/0	0/0	0/0	0/0	0/1	0/1	0/1
misSNP_35	35	NC_049688.1	1	207021	T	G	BCL-6 corepressor-like	0/0	0/0	0/0	0/0	0/0	0/0	0/0	0/1	0/0	0/1
misSNP_36	36	NC_049688.1	1	207046	A	C	BCL-6 corepressor-like	0/0	0/0	0/0	0/0	0/0	0/0	0/0	0/1	0/0	0/1
misSNP_37	37	NC_049688.1	1	207515	C	T	BCL-6 corepressor-like	0/0	0/0	0/0	0/0	0/0	0/0	0/1	0/1	0/0	0/1
misSNP_38	38	NC_049688.1	1	208730	G	T	BCL-6 corepressor-like	0/0	0/0	0/0	0/1	0/0	0/0	0/0	0/0	0/0	0/0
misSNP_39	39	NC_049688.1	1	209926	C	T	BCL-6 corepressor-like	0/1	0/0	0/0	0/0	0/0	0/0	0/1	0/0	0/0	0/0
misSNP_40	40	NC_049688.1	1	221995	T	G	formimidoyltransferase cyclodeaminase	0/1	0/1	1/1	1/1	0/1	0/1	0/1	0/1	1/1	0/1
misSNP_41	41	NC_049688.1	1	230672	A	G	adhesion G-protein coupled receptor G7-like	0/1	0/1	0/1	0/1	0/1	0/1	0/1	0/1	0/1	1/1
misSNP_42	42	NC_049688.1	1	234140	G	A	adhesion G-protein coupled receptor G7-like	0/1	0/0	0/0	0/0	0/0	0/0	0/1	0/0	0/0	0/0
misSNP_43	43	NC_049688.1	1	251565	C	T	target of Nesh-SH3-like transcript variant X7	0/0	0/0	0/0	0/0	0/1	0/0	0/0	0/0	0/0	0/0
misSNP_44	44	NC_049688.1	1	253287	T	A	target of Nesh-SH3-like transcript variant X7	0/1	0/0	0/0	0/0	0/0	0/0	0/1	0/1	0/0	0/1
misSNP_45	45	NC_049688.1	1	253871	G	A	target of Nesh-SH3-like transcript variant X7	0/1	0/0	0/1	0/0	0/0	0/0	0/1	0/0	0/0	0/0
misSNP_46	46	NC_049688.1	1	259323	A	T	proline-rich protein 2-like	1/1	1/1	1/1	0/1	1/1	0/1	1/1	0/0	1/1	./.
misSNP_47	47	NC_049688.1	1	259402	G	A	proline-rich protein 2-like	1/1	0/1	0/0	0/0	0/1	0/0	0/1	0/0	0/1	0/0
misSNP_48	48	NC_049688.1	1	259417	A	G	proline-rich protein 2-like	1/1	0/1	0/0	0/1	0/1	0/0	1/1	0/0	0/1	0/0
misSNP_49	49	NC_049688.1	1	259923	T	C	proline-rich protein 2-like	0/0	0/0	0/0	1/1	0/0	0/0	0/0	0/0	0/0	0/0
misSNP_50	50	NC_049688.1	1	268533	A	G	interphotoreceptor matrix proteoglycan 2-like transcript variant X3	0/1	0/1	0/0	1/1	0/1	0/1	0/1	1/1	0/1	1/1
misSNP_51	51	NC_049688.1	1	277278	T	G	interphotoreceptor matrix proteoglycan 2-like transcript variant X3	1/1	0/0	0/1	1/1	0/0	0/0	1/1	0/1	0/1	0/1
misSNP_52	52	NC_049688.1	1	277383	A	G	interphotoreceptor matrix proteoglycan 2-like transcript variant X3	0/1	0/0	0/0	0/1	0/0	0/0	0/1	0/1	0/0	0/1
misSNP_53	53	NC_049688.1	1	281587	C	T	interphotoreceptor matrix proteoglycan 2-like transcript variant X3	0/1	0/0	0/1	0/0	0/0	0/0	0/1	0/0	0/1	0/0
misSNP_54	54	NC_049688.1	1	281729	T	C	interphotoreceptor matrix proteoglycan 2-like transcript variant X3	1/1	0/1	0/1	1/1	0/1	0/1	1/1	1/1	1/1	1/1
misSNP_55	55	NC_049688.1	1	285985	C	T	mid1-interacting protein 1-B-like transcript variant X1	0/0	0/1	0/0	0/0	0/1	0/0	0/0	0/0	0/0	0/0
misSNP_56	56	NC_049688.1	1	285996	A	G	mid1-interacting protein 1-B-like transcript variant X1	0/1	0/0	0/1	0/0	0/0	0/0	0/1	0/0	0/1	0/0
misSNP_57	57	NC_049688.1	1	286110	G	T	mid1-interacting protein 1-B-like transcript variant X1	0/0	0/0	0/0	0/1	0/0	0/0	0/0	0/0	0/0	0/1
misSNP_58	58	NC_049688.1	1	289139	C	G	tetraspanin-7-like transcript variant X2	0/1	0/0	0/0	0/1	0/0	0/0	0/1	0/1	0/0	0/1
misSNP_59	59	NC_049688.1	1	310058	T	C	DnaJ (Hsp40) homolog subfamily C member 27	0/0	0/0	0/0	0/1	0/0	0/0	0/0	0/0	0/0	0/0
misSNP_60	60	NC_049688.1	1	312473	G	T	DnaJ (Hsp40) homolog subfamily C member 27	0/0	0/0	0/0	0/0	0/0	0/0	0/0	0/0	0/0	0/1
misSNP_61	61	NC_049688.1	1	315171	C	T	T-cell surface glycoprotein CD3 zeta chain-like	0/1	0/1	0/0	0/1	1/1	0/1	0/1	0/1	0/0	0/1
misSNP_62	62	NC_049688.1	1	321390	C	A	SET domain bifurcated histone lysine methyltransferase 2	0/1	0/0	0/1	0/0	0/0	0/0	0/1	0/0	0/0	0/0
misSNP_63	63	NC_049688.1	1	346386	C	A	coagulation factor VII transcript variant X1	0/0	0/0	0/0	0/0	0/0	0/0	0/1	0/0	0/0	0/0
misSNP_64	64	NC_049688.1	1	349036	G	A	uncharacterized LOC118308402	0/0	0/0	0/0	0/1	1/1	0/1	0/0	0/0	0/0	0/0
misSNP_65	65	NC_049688.1	1	350162	G	A	uncharacterized LOC118308402	1/1	0/1	1/1	0/1	0/1	0/1	1/1	0/1	0/1	0/1
misSNP_66	66	NC_049688.1	1	350781	A	C	uncharacterized LOC118308402	0/1	0/0	0/1	0/0	0/1	0/1	0/1	0/0	0/0	0/1
misSNP_67	67	NC_049688.1	1	366822	A	T	T-box transcription factor TBX19-like transcript variant X1	0/0	0/0	0/0	0/1	0/0	0/0	0/0	0/0	0/0	0/0
misSNP_68	68	NC_049688.1	1	383374	C	T	histone H3.v1	0/0	0/0	0/1	0/0	0/0	0/0	0/0	0/0	0/0	0/0
misSNP_69	69	NC_049688.1	1	391343	A	C	high affinity cGMP-specific 3'5'-cyclic phosphodiesterase 9A-like transcript variant X3	0/0	0/0	0/1	0/0	0/0	0/0	0/0	0/0	0/0	0/0
misSNP_70	70	NC_049688.1	1	391433	C	T	high affinity cGMP-specific 3'5'-cyclic phosphodiesterase 9A-like transcript variant X3	0/0	0/1	0/0	0/0	0/1	0/1	0/0	0/0	0/0	0/0
misSNP_71	71	NC_049688.1	1	405241	C	T	eukaryotic translation initiation factor 5B	1/1	1/1	1/1	1/1	1/1	1/1	1/1	1/1	1/1	1/1
misSNP_72	72	NC_049688.1	1	406471	C	T	eukaryotic translation initiation factor 5B	0/1	0/0	0/0	0/0	0/0	0/0	0/1	0/1	0/0	0/0
misSNP_73	73	NC_049688.1	1	408646	T	C	eukaryotic translation initiation factor 5B	0/0	0/0	0/0	0/0	0/1	0/1	0/1	0/1	0/1	0/1
misSNP_74	74	NC_049688.1	1	408652	A	C	eukaryotic translation initiation factor 5B	0/0	0/0	0/0	0/0	0/1	0/1	0/1	0/0	0/0	0/0
misSNP_75	75	NC_049688.1	1	412353	T	C	lipoyltransferase 1 transcript variant X2	0/0	0/1	0/0	1/1	0/1	0/1	0/0	0/1	0/1	0/1
misSNP_76	76	NC_049688.1	1	412674	T	A	lipoyltransferase 1 transcript variant X2	0/0	0/0	0/0	0/0	0/1	0/1	0/0	0/0	0/0	0/0
misSNP_77	77	NC_049688.1	1	431144	A	T	solute carrier family 22 member 13 transcript variant X2	0/1	0/0	0/0	0/1	1/1	0/0	0/1	0/0	0/1	0/0
misSNP_78	78	NC_049688.1	1	436299	G	A	solute carrier family 22 member 13 transcript variant X2	0/0	0/1	0/0	0/0	0/0	0/0	0/0	0/1	0/1	0/1
misSNP_79	79	NC_049688.1	1	439225	T	A	SH3 and SYLF domain containing 1 transcript variant X2	0/0	0/0	0/0	0/1	0/0	0/0	0/0	0/0	0/0	0/0
misSNP_80	80	NC_049688.1	1	439227	G	T	SH3 and SYLF domain containing 1 transcript variant X2	0/1	0/0	0/0	0/0	0/0	0/0	0/1	0/0	0/1	0/0
misSNP_81	81	NC_049688.1	1	440116	A	G	SH3 and SYLF domain containing 1 transcript variant X2	0/1	0/0	0/1	0/0	0/0	0/0	0/1	0/0	0/1	0/0
misSNP_82	82	NC_049688.1	1	482584	G	A	NHS-like 1a transcript variant X3	0/0	0/0	0/1	0/0	0/0	0/1	0/0	0/0	0/0	0/1
misSNP_83	83	NC_049688.1	1	482647	G	A	NHS-like 1a transcript variant X3	0/1	0/0	0/0	0/0	0/0	0/0	0/1	0/0	0/1	0/0
misSNP_84	84	NC_049688.1	1	483292	G	A	NHS-like 1a transcript variant X3	0/0	0/0	0/1	0/0	0/0	0/1	0/0	0/0	0/0	0/1
misSNP_85	85	NC_049688.1	1	483347	C	T	NHS-like 1a transcript variant X3	0/0	0/0	0/1	0/0	0/0	0/1	0/0	0/0	0/0	0/1
misSNP_86	86	NC_049688.1	1	483517	T	G	NHS-like 1a transcript variant X3	0/0	0/0	0/1	0/0	0/0	0/1	0/0	0/0	0/0	0/1
misSNP_87	87	NC_049688.1	1	483628	A	G	NHS-like 1a transcript variant X3	0/0	0/0	0/1	0/0	0/0	0/1	0/0	0/0	0/0	0/1
misSNP_88	88	NC_049688.1	1	483839	G	C	NHS-like 1a transcript variant X3	0/0	0/0	0/1	0/0	0/1	0/1	0/0	0/0	0/0	0/1
misSNP_89	89	NC_049688.1	1	484046	A	G	NHS-like 1a transcript variant X3	0/0	0/0	0/1	0/0	0/0	0/1	0/0	0/0	0/0	0/1
misSNP_90	90	NC_049688.1	1	484133	A	T	NHS-like 1a transcript variant X3	0/0	0/1	0/0	0/0	0/0	0/0	0/0	0/0	0/0	0/0
misSNP_91	91	NC_049688.1	1	484205	G	A	NHS-like 1a transcript variant X3	0/0	0/1	0/1	0/0	0/0	0/1	0/0	0/0	0/0	0/1
misSNP_92	92	NC_049688.1	1	484219	A	G	NHS-like 1a transcript variant X3	0/0	0/0	0/1	0/0	0/0	0/1	0/0	0/0	0/0	0/1
misSNP_93	93	NC_049688.1	1	484639	G	T	NHS-like 1a transcript variant X3	0/0	0/0	0/1	0/0	0/1	0/1	0/0	0/0	0/0	0/1
misSNP_94	94	NC_049688.1	1	484943	A	G	NHS-like 1a transcript variant X3	0/0	0/0	0/1	0/0	0/0	0/1	0/0	0/0	0/0	0/1
misSNP_95	95	NC_049688.1	1	485303	C	T	NHS-like 1a transcript variant X3	0/0	0/0	0/1	0/0	0/0	0/1	0/0	0/0	0/0	0/1
misSNP_96	96	NC_049688.1	1	485338	C	A	NHS-like 1a transcript variant X3	0/0	0/1	0/0	0/0	0/0	0/0	0/0	0/1	0/1	0/1
misSNP_97	97	NC_049688.1	1	485424	A	T	NHS-like 1a transcript variant X3	0/0	0/0	0/1	0/0	0/0	0/0	0/0	0/0	0/0	0/0
misSNP_98	98	NC_049688.1	1	485665	A	G	NHS-like 1a transcript variant X3	0/0	0/0	0/1	0/0	0/0	0/1	0/0	0/0	0/0	0/1
misSNP_99	99	NC_049688.1	1	485891	C	T	NHS-like 1a transcript variant X3	0/0	0/0	0/0	0/0	0/1	0/0	0/0	0/0	0/0	0/0
misSNP_100	100	NC_049688.1	1	486176	C	T	NHS-like 1a transcript variant X3	0/0	0/0	0/0	0/1	0/1	0/0	0/0	0/0	0/0	0/0
misSNP_101	101	NC_049688.1	1	487034	C	T	NHS-like 1a transcript variant X3	0/0	0/0	0/1	0/0	0/0	0/1	0/0	0/0	0/0	0/1
misSNP_102	102	NC_049688.1	1	496563	T	C	NHS-like 1a transcript variant X3	0/0	0/0	0/0	0/1	0/1	0/0	0/0	0/0	0/0	0/0
misSNP_103	103	NC_049688.1	1	496740	G	A	NHS-like 1a transcript variant X3	0/0	0/0	0/0	1/1	0/1	0/0	0/0	0/0	0/0	0/0
misSNP_104	104	NC_049688.1	1	501302	G	T	zinc finger protein 771-like	0/0	0/0	0/0	0/1	0/0	0/0	0/0	0/0	0/0	0/0
misSNP_105	105	NC_049688.1	1	501404	T	C	zinc finger protein 771-like	0/0	0/0	0/0	0/1	0/0	0/0	0/0	0/0	0/0	0/0
misSNP_106	106	NC_049688.1	1	507327	C	G	F-box protein 3	0/1	0/1	0/0	0/0	0/1	0/1	0/1	0/1	0/1	0/0
misSNP_107	107	NC_049688.1	1	519840	C	T	zinc finger protein 391-like	0/0	0/1	0/0	0/0	0/0	0/0	0/0	0/1	1/1	0/1
misSNP_108	108	NC_049688.1	1	519854	T	G	zinc finger protein 391-like	0/0	0/0	0/0	0/1	0/0	0/0	0/0	0/0	0/0	0/0
misSNP_109	109	NC_049688.1	1	520243	T	C	zinc finger protein 391-like	0/0	0/0	0/0	0/0	0/1	0/0	0/0	0/0	0/0	0/0
misSNP_110	110	NC_049688.1	1	534291	G	A	CLIP-associating protein 1-A-like transcript variant X21	0/1	0/0	0/0	0/0	0/0	0/0	0/1	0/0	0/0	0/0
misSNP_111	111	NC_049688.1	1	536603	C	A	CLIP-associating protein 1-A-like transcript variant X21	0/0	0/0	0/0	0/0	0/1	0/0	0/0	0/0	0/0	0/0
misSNP_112	112	NC_049688.1	1	539135	C	T	CLIP-associating protein 1-A-like transcript variant X21	1/1	1/1	0/0	0/1	0/1	0/1	1/1	1/1	1/1	0/1
misSNP_113	113	NC_049688.1	1	563694	A	C	zinc finger protein GLI2-like	1/1	0/0	0/0	1/1	0/0	0/0	0/1	0/1	0/0	0/0
misSNP_114	114	NC_049688.1	1	564037	C	T	zinc finger protein GLI2-like	0/0	0/1	0/0	0/0	0/0	0/0	0/0	0/1	0/1	0/1
misSNP_115	115	NC_049688.1	1	564595	A	C	zinc finger protein GLI2-like	0/0	1/1	0/0	0/1	0/1	0/0	0/0	0/1	1/1	0/1
misSNP_116	116	NC_049688.1	1	564883	G	T	zinc finger protein GLI2-like	0/0	0/0	0/0	0/1	0/0	0/0	0/0	0/0	0/0	0/0
misSNP_117	117	NC_049688.1	1	564968	C	G	zinc finger protein GLI2-like	0/0	0/0	0/0	0/1	0/0	0/0	0/0	0/0	0/0	0/0
misSNP_118	118	NC_049688.1	1	565214	G	A	zinc finger protein GLI2-like	1/1	0/0	0/1	0/0	0/1	0/1	1/1	0/1	0/0	0/0
misSNP_119	119	NC_049688.1	1	565523	C	A	zinc finger protein GLI2-like	0/1	0/0	0/0	0/0	0/0	0/0	0/1	0/1	0/0	0/0
misSNP_120	120	NC_049688.1	1	565765	A	G	zinc finger protein GLI2-like	0/0	0/1	0/0	0/0	0/0	0/0	0/0	0/0	0/0	0/0
misSNP_121	121	NC_049688.1	1	565903	G	A	zinc finger protein GLI2-like	1/1	0/1	0/1	0/0	0/1	0/1	1/1	0/1	0/0	0/0
misSNP_122	122	NC_049688.1	1	616286	C	G	zinc finger protein GLI2-like	0/1	1/1	0/1	0/1	1/1	0/0	0/1	0/1	0/1	0/1
misSNP_123	123	NC_049688.1	1	616297	G	C	zinc finger protein GLI2-like	0/1	1/1	0/1	1/1	1/1	0/1	0/1	1/1	1/1	0/1
misSNP_124	124	NC_049688.1	1	616319	G	C	zinc finger protein GLI2-like	0/1	0/1	0/1	0/1	1/1	0/1	0/0	0/1	0/1	0/1
misSNP_125	125	NC_049688.1	1	616330	C	G	zinc finger protein GLI2-like	0/1	0/1	0/1	0/1	0/1	0/1	0/0	0/1	0/1	0/1
misSNP_126	126	NC_049688.1	1	616352	G	C	zinc finger protein GLI2-like	0/0	1/1	1/1	0/1	0/1	0/1	0/0	0/1	0/1	0/1
misSNP_127	127	NC_049688.1	1	616363	C	G	zinc finger protein GLI2-like	0/0	0/0	0/1	0/0	0/0	0/1	0/0	0/0	0/0	0/0
misSNP_128	128	NC_049688.1	1	616396	G	C	zinc finger protein GLI2-like	0/1	0/0	0/1	0/1	0/0	0/1	0/1	0/1	0/1	0/0
misSNP_129	129	NC_049688.1	1	687368	T	C	inhibin beta B chain-like	0/0	0/0	0/1	0/1	0/1	0/0	0/0	0/0	0/0	0/1
misSNP_130	130	NC_049688.1	1	697536	C	T	fas apoptotic inhibitory molecule 1-like	0/0	0/1	0/1	0/1	0/1	0/0	0/0	0/1	0/0	0/1
misSNP_131	131	NC_049688.1	1	698162	C	A	fas apoptotic inhibitory molecule 1-like	0/0	0/1	0/1	0/0	0/0	0/1	0/0	0/1	1/1	0/1
misSNP_132	132	NC_049688.1	1	698543	G	A	ArfGAP with GTPase domain ankyrin repeat and PH domain 1 transcript variant X8	0/0	0/0	0/0	0/0	0/0	0/1	0/0	0/0	0/0	0/0
misSNP_133	133	NC_049688.1	1	716993	A	G	ArfGAP with GTPase domain ankyrin repeat and PH domain 1 transcript variant X5	0/1	0/1	0/1	0/1	0/0	0/1	0/1	1/1	1/1	1/1
misSNP_134	134	NC_049688.1	1	717106	T	G	ArfGAP with GTPase domain ankyrin repeat and PH domain 1 transcript variant X5	0/1	0/0	0/0	0/1	0/0	0/0	0/1	0/1	0/0	0/0
misSNP_135	135	NC_049688.1	1	717204	A	T	ArfGAP with GTPase domain ankyrin repeat and PH domain 1 transcript variant X5	1/1	0/0	0/1	1/1	0/1	0/1	1/1	0/1	0/1	0/0
misSNP_136	136	NC_049688.1	1	717205	A	C	ArfGAP with GTPase domain ankyrin repeat and PH domain 1 transcript variant X5	1/1	0/0	1/1	1/1	0/1	0/1	1/1	0/1	0/1	0/0
misSNP_137	137	NC_049688.1	1	717286	G	A	ArfGAP with GTPase domain ankyrin repeat and PH domain 1 transcript variant X5	0/0	0/0	0/1	0/0	0/0	0/0	0/0	0/0	0/0	0/1
misSNP_138	138	NC_049688.1	1	733646	G	A	ArfGAP with GTPase domain ankyrin repeat and PH domain 1 transcript variant X5	0/1	0/0	0/1	0/0	0/0	0/1	0/1	0/1	0/0	0/1
misSNP_139	139	NC_049688.1	1	758684	G	A	ArfGAP with GTPase domain ankyrin repeat and PH domain 1 transcript variant X5	0/0	0/0	0/0	0/1	0/0	0/0	0/0	0/0	0/0	0/0
misSNP_140	140	NC_049688.1	1	767697	A	G	ArfGAP with GTPase domain ankyrin repeat and PH domain 1 transcript variant X5	1/1	1/1	1/1	1/1	1/1	1/1	1/1	1/1	1/1	1/1
misSNP_141	141	NC_049688.1	1	831612	G	A	protein SON	0/1	0/0	0/0	0/0	0/0	0/0	0/1	0/0	0/0	0/0
misSNP_142	142	NC_049688.1	1	832986	C	T	protein SON	0/0	0/0	0/1	0/0	0/0	0/1	0/0	0/0	0/0	0/0
misSNP_143	143	NC_049688.1	1	833032	G	T	protein SON	1/1	1/1	1/1	1/1	1/1	1/1	1/1	1/1	1/1	1/1
misSNP_144	144	NC_049688.1	1	838531	G	T	HECT C2 and WW domain containing E3 ubiquitin protein ligase 2b transcript variant X2	0/1	0/0	0/0	0/0	0/0	0/0	0/1	0/0	0/0	0/0
misSNP_145	145	NC_049688.1	1	840907	G	T	HECT C2 and WW domain containing E3 ubiquitin protein ligase 2b transcript variant X2	0/1	0/1	0/0	0/0	0/0	0/0	0/1	0/1	0/0	0/0
misSNP_146	146	NC_049688.1	1	843994	C	G	HECT C2 and WW domain containing E3 ubiquitin protein ligase 2b transcript variant X2	0/1	0/0	0/0	0/1	0/0	0/0	0/1	0/1	0/0	0/0
misSNP_147	147	NC_049688.1	1	844027	T	G	HECT C2 and WW domain containing E3 ubiquitin protein ligase 2b transcript variant X2	0/0	0/0	0/1	0/0	0/0	0/1	0/0	0/0	0/0	0/0
misSNP_148	148	NC_049688.1	1	844464	C	T	HECT C2 and WW domain containing E3 ubiquitin protein ligase 2b transcript variant X2	0/0	0/0	0/1	0/1	0/1	0/0	0/0	0/0	0/0	0/0
misSNP_149	149	NC_049688.1	1	855775	C	A	general transcription factor IIIC polypeptide 3 transcript variant X1	1/1	0/1	0/0	0/1	0/1	0/0	1/1	1/1	0/1	0/1
misSNP_150	150	NC_049688.1	1	857046	G	A	general transcription factor IIIC polypeptide 3 transcript variant X1	0/0	0/0	0/0	0/0	0/0	0/0	0/0	0/0	0/0	0/1
misSNP_151	151	NC_049688.1	1	860732	C	A	general transcription factor IIIC polypeptide 3 transcript variant X1	0/0	0/0	0/0	0/0	1/1	0/0	0/0	0/0	0/0	0/0
stopSNP_2	2	NC_049688.1	1	866762	G	A		0/0	0/0	0/0	0/0	0/0	0/0	0/0	0/0	0/0	0/1
misSNP_152	152	NC_049688.1	1	871536	C	G	dystrophin transcript variant X9	0/0	0/1	0/0	0/0	0/0	0/0	0/0	0/0	0/1	0/0
misSNP_153	153	NC_049688.1	1	900980	A	G	dystrophin transcript variant X3	0/0	0/0	0/0	0/0	0/0	0/1	0/0	0/0	0/0	0/0
misSNP_154	154	NC_049688.1	1	902142	G	A	dystrophin transcript variant X3	0/1	0/0	0/0	0/0	0/0	0/0	0/1	0/0	0/0	0/0
misSNP_155	155	NC_049688.1	1	904635	G	T	dystrophin transcript variant X3	0/0	0/0	0/0	0/0	0/1	0/0	0/0	0/0	0/0	0/0
misSNP_156	156	NC_049688.1	1	909964	C	G	dystrophin transcript variant X3	0/0	0/1	0/0	0/0	0/0	0/1	0/0	0/1	1/1	0/1
misSNP_157	157	NC_049688.1	1	911971	G	A	dystrophin transcript variant X3	0/0	0/0	0/1	0/1	0/1	0/0	0/0	0/0	0/0	0/0
misSNP_158	158	NC_049688.1	1	918549	G	T	dystrophin transcript variant X3	0/1	0/1	0/0	0/0	0/0	0/0	0/1	0/1	0/1	0/1
misSNP_159	159	NC_049688.1	1	918824	C	G	dystrophin transcript variant X3	0/0	0/1	0/1	0/1	0/1	0/0	0/0	0/0	0/0	0/0
misSNP_160	160	NC_049688.1	1	921549	T	G	dystrophin transcript variant X3	0/1	0/0	0/0	0/0	0/0	0/0	0/1	0/1	0/0	0/1
misSNP_161	161	NC_049688.1	1	926468	C	T	dystrophin transcript variant X3	0/0	0/0	0/0	0/0	0/0	0/0	0/0	0/0	0/0	0/1
misSNP_162	162	NC_049688.1	1	928115	C	T	dystrophin transcript variant X3	0/0	0/1	0/0	0/0	0/0	0/0	0/0	0/1	0/1	0/1
misSNP_163	163	NC_049688.1	1	932392	C	T	dystrophin transcript variant X3	0/1	0/0	1/1	1/1	0/1	0/1	0/1	0/1	0/1	0/1
misSNP_164	164	NC_049688.1	1	934734	C	G	dystrophin transcript variant X3	0/1	0/1	0/0	0/0	0/0	0/0	0/1	0/0	0/1	0/0
misSNP_165	165	NC_049688.1	1	936116	C	G	dystrophin transcript variant X3	0/0	0/0	0/0	0/0	0/0	0/1	0/0	0/0	0/0	0/0
misSNP_166	166	NC_049688.1	1	952045	T	A	dystrophin transcript variant X3	0/0	0/0	0/0	0/0	0/0	0/1	0/0	0/0	0/0	0/0
misSNP_167	167	NC_049688.1	1	960312	G	A	dystrophin transcript variant X3	0/0	0/0	0/0	0/0	0/0	0/0	0/0	0/0	0/0	0/1
misSNP_168	168	NC_049688.1	1	960333	G	A	dystrophin transcript variant X3	1/1	0/1	0/1	1/1	0/1	0/0	0/1	0/0	0/0	0/1
misSNP_169	169	NC_049688.1	1	1044701	C	T	cilia- and flagella-associated protein 47-like	0/0	0/0	0/0	0/0	0/0	0/0	0/0	0/0	0/1	0/0
misSNP_170	170	NC_049688.1	1	1045047	C	T	cilia- and flagella-associated protein 47-like	0/0	0/0	0/0	0/0	0/1	0/0	0/0	0/0	0/0	0/0
misSNP_171	171	NC_049688.1	1	1045646	C	G	cilia- and flagella-associated protein 47-like	0/0	0/0	0/1	0/0	0/0	1/1	0/0	0/0	0/0	0/0
misSNP_172	172	NC_049688.1	1	1059783	A	G	cilia- and flagella-associated protein 47-like	1/1	1/1	0/1	0/1	0/0	1/1	1/1	1/1	1/1	1/1
misSNP_173	173	NC_049688.1	1	1060186	G	C	cilia- and flagella-associated protein 47-like	1/1	1/1	0/1	0/1	0/1	1/1	1/1	1/1	1/1	1/1
misSNP_174	174	NC_049688.1	1	1060187	A	T	cilia- and flagella-associated protein 47-like	1/1	1/1	0/1	0/1	0/1	1/1	1/1	1/1	1/1	1/1
misSNP_175	175	NC_049688.1	1	1063906	T	C	cilia- and flagella-associated protein 47-like	1/1	0/1	0/1	0/1	0/0	1/1	1/1	1/1	1/1	1/1
misSNP_176	176	NC_049688.1	1	1063963	G	A	cilia- and flagella-associated protein 47-like	0/1	0/0	0/0	0/0	0/0	0/0	0/1	0/1	0/0	0/0
misSNP_177	177	NC_049688.1	1	1064254	C	A	cilia- and flagella-associated protein 47-like	0/0	0/0	0/0	0/0	0/0	0/0	0/0	0/0	0/1	0/0
misSNP_178	178	NC_049688.1	1	1065547	C	T	cilia- and flagella-associated protein 47-like	1/1	0/0	0/0	0/1	0/0	0/0	1/1	0/1	0/0	0/0
misSNP_179	179	NC_049688.1	1	1070264	C	T	nuclear FMR1 interacting protein 1	0/0	0/0	0/0	0/0	0/0	0/1	0/0	0/0	0/0	0/0
misSNP_180	180	NC_049688.1	1	1070268	T	G	nuclear FMR1 interacting protein 1	0/0	0/0	0/0	0/0	0/0	0/1	0/0	0/0	0/0	0/0
misSNP_181	181	NC_049688.1	1	1070383	C	T	nuclear FMR1 interacting protein 1	0/0	0/0	0/0	0/0	0/0	0/1	0/0	0/0	0/0	0/0
misSNP_182	182	NC_049688.1	1	1070966	T	G	nuclear FMR1 interacting protein 1	0/0	0/0	0/1	0/0	0/0	0/1	0/0	0/0	0/0	0/0
misSNP_183	183	NC_049688.1	1	1071547	G	T	NOP58 ribonucleoprotein homolog (yeast) transcript variant X3	0/0	0/0	0/1	0/0	0/0	0/1	0/0	0/0	0/0	0/0
misSNP_184	184	NC_049688.1	1	1072286	C	T	NOP58 ribonucleoprotein homolog (yeast) transcript variant X3	0/0	0/0	0/1	0/0	0/0	0/1	0/0	0/0	0/0	0/0
misSNP_185	185	NC_049688.1	1	1077436	A	C	NOP58 ribonucleoprotein homolog (yeast) transcript variant X3	0/0	0/0	0/1	0/1	0/1	0/0	0/0	0/0	0/0	0/0
misSNP_186	186	NC_049688.1	1	1077501	G	A	NOP58 ribonucleoprotein homolog (yeast) transcript variant X3	0/0	0/0	0/0	0/0	0/0	0/0	0/0	0/0	0/0	0/1
misSNP_187	187	NC_049688.1	1	1079866	C	T	WD repeat domain 12	0/0	0/0	0/0	0/0	0/1	0/0	0/0	0/0	0/0	0/0
misSNP_188	188	NC_049688.1	1	1088617	T	C	islet cell autoantigen 1-like transcript variant X5	1/1	0/1	0/0	0/1	0/0	0/1	1/1	0/1	0/0	0/0
misSNP_189	189	NC_049688.1	1	1100434	G	A	bone morphogenetic protein receptor type-2-like transcript variant X1	0/0	0/0	0/0	0/0	0/1	0/1	0/0	0/0	0/1	0/0
misSNP_190	190	NC_049688.1	1	1101108	G	A	bone morphogenetic protein receptor type-2-like transcript variant X1	0/0	1/1	0/0	0/0	0/0	0/0	0/0	0/1	0/1	1/1
misSNP_191	191	NC_049688.1	1	1101346	C	T	bone morphogenetic protein receptor type-2-like transcript variant X1	0/0	0/0	0/0	0/0	0/0	0/0	0/0	0/0	0/0	0/1
misSNP_192	192	NC_049688.1	1	1124686	A	G	dedicator of cytokinesis 9b transcript variant X9	0/0	0/0	0/0	0/0	0/0	0/0	0/0	0/0	0/1	0/0
misSNP_193	193	NC_049688.1	1	1130664	C	T	dedicator of cytokinesis 9b transcript variant X3	0/0	0/0	0/0	0/0	0/0	0/1	0/0	0/0	0/0	0/0
misSNP_194	194	NC_049688.1	1	1130722	C	T	dedicator of cytokinesis 9b transcript variant X3	0/1	0/0	0/0	0/1	0/0	0/0	0/1	0/0	0/0	0/0
misSNP_195	195	NC_049688.1	1	1147673	C	G	dedicator of cytokinesis 9b transcript variant X12	0/0	0/0	0/0	0/0	0/0	0/0	0/0	0/0	0/1	0/0
misSNP_196	196	NC_049688.1	1	1153350	G	C	dedicator of cytokinesis 9b transcript variant X12	0/0	0/0	0/0	0/0	0/1	0/0	0/0	0/0	0/0	0/0
misSNP_197	197	NC_049688.1	1	1166813	T	C	solute carrier family 15 member 1b	0/0	0/0	0/0	0/0	0/0	0/0	0/0	0/0	0/0	0/1
misSNP_198	198	NC_049688.1	1	1166873	G	C	solute carrier family 15 member 1b	0/0	0/1	0/0	0/0	0/0	0/0	0/0	0/0	0/0	0/0
misSNP_199	199	NC_049688.1	1	1170318	G	A	serine/threonine kinase 24b (STE20 homolog yeast)	0/0	0/0	0/1	0/0	0/0	0/1	0/0	0/0	0/0	0/1
misSNP_200	200	NC_049688.1	1	1196996	G	A	sodium-driven chloride bicarbonate exchanger-like transcript variant X5	1/1	0/0	0/0	0/0	0/0	0/0	1/1	0/1	0/1	0/1
misSNP_201	201	NC_049688.1	1	1204384	C	T	glucagon-1-like	0/0	0/0	0/0	0/0	0/0	0/1	0/0	0/0	0/0	0/0
misSNP_202	202	NC_049688.1	1	1213982	G	A	uncharacterized protein LOC449543 homolog transcript variant X2	0/0	0/1	0/0	0/0	0/0	0/0	0/0	0/0	0/0	0/0
misSNP_203	203	NC_049688.1	1	1260396	T	C	claudin 10a	0/1	0/1	0/0	0/0	0/1	0/1	0/1	0/0	0/0	0/0
misSNP_204	204	NC_049688.1	1	1267555	T	C	claudin-10	0/0	0/1	0/0	0/0	0/1	0/0	0/0	0/0	0/0	0/0
misSNP_205	205	NC_049688.1	1	1268430	C	T	claudin-10	0/0	0/1	0/0	0/0	0/0	0/1	0/0	0/0	0/0	0/0
misSNP_206	206	NC_049688.1	1	1276457	G	C	DAZ interacting zinc finger protein 1 transcript variant X2	0/1	0/0	0/0	0/0	0/0	0/0	0/1	0/0	0/0	0/0
stopSNP_3	3	NC_049688.1	1	1278227	C	A		0/0	0/0	0/0	0/1	0/0	0/0	0/0	0/0	0/0	0/0
misSNP_207	207	NC_049688.1	1	1280658	T	C	DAZ interacting zinc finger protein 1 transcript variant X2	0/1	0/0	0/0	0/0	0/0	0/0	0/1	0/0	0/0	0/0
misSNP_208	208	NC_049688.1	1	1280816	G	A	DAZ interacting zinc finger protein 1 transcript variant X2	0/1	0/0	0/1	0/1	0/1	0/0	0/1	0/0	0/1	0/1
misSNP_209	209	NC_049688.1	1	1281024	G	T	DAZ interacting zinc finger protein 1 transcript variant X2	0/0	0/0	0/1	0/1	0/1	0/0	0/0	0/0	0/0	0/0
misSNP_210	210	NC_049688.1	1	1293028	G	T	heparan-sulfate 6-O-sulfotransferase 3-B-like	0/1	0/0	0/0	0/0	0/0	0/0	0/1	0/0	0/0	0/1
stopSNP_4	4	NC_049688.1	1	1312092	C	T		0/0	0/1	0/0	0/0	0/0	0/0	0/0	0/0	0/0	0/0
misSNP_211	211	NC_049688.1	1	1321126	G	A	collagen alpha-1(XXVIII) chain-like transcript variant X1	0/1	0/0	0/0	0/0	0/0	0/0	0/1	0/1	0/0	0/0
misSNP_212	212	NC_049688.1	1	1323756	C	T	collagen alpha-1(XXVIII) chain-like transcript variant X1	1/1	1/1	1/1	1/1	1/1	1/1	1/1	1/1	1/1	1/1
misSNP_213	213	NC_049688.1	1	1328104	T	A	collagen alpha-1(XXVIII) chain-like transcript variant X1	0/0	0/0	0/0	0/0	0/1	0/0	0/0	0/0	0/0	0/0
misSNP_214	214	NC_049688.1	1	1356932	A	C	bile salt export pump-like transcript variant X1	0/0	0/1	0/0	0/0	0/0	0/0	0/0	0/0	0/0	0/1
misSNP_215	215	NC_049688.1	1	1357231	G	A	bile salt export pump-like transcript variant X1	0/1	0/0	0/0	0/0	0/0	0/0	0/1	0/1	0/0	0/0
misSNP_216	216	NC_049688.1	1	1359196	G	T	bile salt export pump-like transcript variant X1	0/0	0/0	0/0	0/1	0/0	0/0	0/0	0/0	0/0	0/0
misSNP_217	217	NC_049688.1	1	1366138	G	A	bile salt export pump-like transcript variant X1	0/0	0/1	0/1	0/1	0/1	0/0	0/0	0/0	0/0	0/0
misSNP_218	218	NC_049688.1	1	1445905	A	G	xin actin binding repeat containing 2a	0/0	0/0	0/1	0/1	0/1	0/0	0/0	0/0	0/0	0/0
misSNP_219	219	NC_049688.1	1	1446360	G	C	xin actin binding repeat containing 2a	0/1	0/0	0/0	0/0	0/0	0/0	0/1	0/0	0/0	0/0
misSNP_220	220	NC_049688.1	1	1446703	C	A	xin actin binding repeat containing 2a	0/1	0/0	0/0	0/1	0/1	0/1	0/1	0/1	0/0	0/1
misSNP_221	221	NC_049688.1	1	1446713	C	T	xin actin binding repeat containing 2a	0/0	0/0	0/1	0/0	0/0	0/1	0/0	0/0	0/0	0/0
misSNP_222	222	NC_049688.1	1	1447039	G	A	xin actin binding repeat containing 2a	0/0	0/1	0/0	0/0	0/0	0/0	0/0	0/1	0/1	0/1
misSNP_223	223	NC_049688.1	1	1447059	C	G	xin actin binding repeat containing 2a	1/1	1/1	0/1	0/1	0/0	1/1	1/1	1/1	0/1	1/1
misSNP_224	224	NC_049688.1	1	1447429	C	T	xin actin binding repeat containing 2a	1/1	1/1	1/1	1/1	1/1	1/1	1/1	1/1	1/1	1/1
misSNP_225	225	NC_049688.1	1	1447456	G	A	xin actin binding repeat containing 2a	0/0	0/0	0/0	0/0	0/0	0/0	0/0	0/0	0/1	0/0
misSNP_226	226	NC_049688.1	1	1447525	C	T	xin actin binding repeat containing 2a	0/1	0/0	0/0	0/1	0/0	0/0	0/1	0/1	0/0	0/0
misSNP_227	227	NC_049688.1	1	1448191	T	G	xin actin binding repeat containing 2a	0/0	0/0	0/1	0/1	0/1	0/0	0/0	0/0	0/0	0/0
misSNP_228	228	NC_049688.1	1	1448542	A	G	xin actin binding repeat containing 2a	0/1	0/1	0/1	0/1	0/1	1/1	0/1	1/1	1/1	1/1
misSNP_229	229	NC_049688.1	1	1448795	G	C	xin actin binding repeat containing 2a	0/1	0/1	0/0	0/1	0/1	0/1	0/1	1/1	1/1	1/1
misSNP_230	230	NC_049688.1	1	1449231	A	G	xin actin binding repeat containing 2a	0/1	0/1	0/0	0/1	0/0	0/1	0/1	0/1	0/0	0/1
misSNP_231	231	NC_049688.1	1	1449787	T	G	xin actin binding repeat containing 2a	0/0	0/1	1/1	0/1	0/1	1/1	0/0	0/1	0/1	0/1
misSNP_232	232	NC_049688.1	1	1449794	T	C	xin actin binding repeat containing 2a	1/1	1/1	0/1	0/1	0/1	0/1	1/1	1/1	1/1	0/1
misSNP_233	233	NC_049688.1	1	1449869	C	T	xin actin binding repeat containing 2a	0/0	0/1	0/1	0/1	0/1	0/0	0/0	0/1	0/1	0/1
misSNP_234	234	NC_049688.1	1	1450376	G	A	xin actin binding repeat containing 2a	0/0	0/0	0/1	0/0	0/0	0/1	0/0	0/0	0/0	0/0
misSNP_235	235	NC_049688.1	1	1451550	C	T	xin actin binding repeat containing 2a	0/0	1/1	0/0	0/0	0/0	0/0	0/0	0/1	0/1	0/1
misSNP_236	236	NC_049688.1	1	1451682	C	G	xin actin binding repeat containing 2a	0/0	0/0	0/0	0/0	0/0	0/0	0/0	0/0	0/0	0/1
misSNP_237	237	NC_049688.1	1	1451927	C	T	xin actin binding repeat containing 2a	0/0	0/0	0/0	0/0	0/0	0/0	0/0	0/0	0/0	0/1
misSNP_238	238	NC_049688.1	1	1451975	T	A	xin actin binding repeat containing 2a	0/0	0/0	0/0	0/0	0/0	0/1	0/0	0/0	0/0	0/0
misSNP_239	239	NC_049688.1	1	1452729	C	T	xin actin binding repeat containing 2a	1/1	1/1	1/1	1/1	1/1	1/1	1/1	1/1	1/1	1/1
misSNP_240	240	NC_049688.1	1	1452779	G	A	xin actin binding repeat containing 2a	0/0	0/0	0/0	0/0	0/1	0/0	0/0	0/0	0/0	0/0
misSNP_241	241	NC_049688.1	1	1453590	C	A	xin actin binding repeat containing 2a	0/0	0/0	0/1	0/1	0/1	0/0	0/0	0/0	0/0	0/0
misSNP_242	242	NC_049688.1	1	1453835	G	A	xin actin binding repeat containing 2a	0/1	0/0	0/0	0/0	0/0	0/0	0/1	0/0	0/0	0/0
misSNP_243	243	NC_049688.1	1	1454549	T	C	xin actin binding repeat containing 2a	0/1	0/1	1/1	1/1	0/1	0/1	0/1	1/1	1/1	0/1
misSNP_244	244	NC_049688.1	1	1454719	A	G	xin actin binding repeat containing 2a	0/1	0/1	0/0	0/0	0/0	0/0	0/1	0/1	0/1	0/1
misSNP_245	245	NC_049688.1	1	1457483	G	A	xin actin binding repeat containing 2a	0/0	0/1	0/0	0/0	0/0	0/0	0/0	0/0	0/0	0/0
misSNP_246	246	NC_049688.1	1	1469366	T	G	xin actin binding repeat containing 2a	1/1	0/1	0/0	0/1	0/1	0/0	0/1	0/1	0/1	0/0
misSNP_247	247	NC_049688.1	1	1491883	T	A	cysteine/serine-rich nuclear protein 3-like transcript variant X1	0/1	0/0	0/0	0/1	0/0	0/0	0/1	0/1	0/1	0/0
misSNP_248	248	NC_049688.1	1	1493071	C	T, G	cysteine/serine-rich nuclear protein 3-like transcript variant X1	0/2	0/0	0/1	0/1	1/1	0/1	0/2	0/0	0/0	0/1
misSNP_249	249	NC_049688.1	1	1503471	C	T	sodium channel voltage-gated type I like alpha b	0/0	0/0	0/0	0/0	0/0	0/0	0/0	0/0	0/1	0/0
misSNP_250	250	NC_049688.1	1	1509962	C	T	sodium channel voltage-gated type I like alpha b	1/1	1/1	1/1	1/1	1/1	1/1	1/1	1/1	1/1	1/1
misSNP_251	251	NC_049688.1	1	1516828	C	A	sodium channel voltage-gated type I like alpha b	0/0	0/0	0/0	0/0	0/0	0/0	0/0	0/0	0/0	0/1
misSNP_252	252	NC_049688.1	1	1531319	C	T	cordon-bleu WH2 repeat protein-like 1a transcript variant X9	0/0	0/1	0/0	0/0	0/0	0/0	0/0	0/1	0/1	0/1
misSNP_253	253	NC_049688.1	1	1531433	A	C	cordon-bleu WH2 repeat protein-like 1a transcript variant X9	1/1	0/1	0/0	0/1	0/0	0/0	1/1	1/1	0/1	1/1
misSNP_254	254	NC_049688.1	1	1532297	T	G	cordon-bleu WH2 repeat protein-like 1a transcript variant X9	0/0	0/0	0/1	0/1	0/1	0/0	0/0	0/0	0/0	0/0
misSNP_255	255	NC_049688.1	1	1595440	G	C	fidgetin-like transcript variant X4	0/1	0/1	0/0	0/1	0/0	0/0	0/1	1/1	0/1	0/1
misSNP_256	256	NC_049688.1	1	1595532	C	T	fidgetin-like transcript variant X4	1/1	1/1	1/1	1/1	1/1	1/1	1/1	1/1	1/1	1/1
misSNP_257	257	NC_049688.1	1	1663811	G	C	potassium voltage-gated channel subfamily H member 7-like transcript variant X2	0/0	0/1	0/0	0/0	0/0	0/0	0/0	0/1	0/1	0/1
misSNP_258	258	NC_049688.1	1	1663858	C	A	potassium voltage-gated channel subfamily H member 7-like transcript variant X2	0/0	0/0	0/1	0/1	1/1	0/0	0/0	0/0	0/0	0/0
misSNP_259	259	NC_049688.1	1	1663879	C	T	potassium voltage-gated channel subfamily H member 7-like transcript variant X2	0/1	0/1	0/0	0/0	0/0	0/0	0/1	0/1	0/1	1/1
misSNP_260	260	NC_049688.1	1	1679135	A	G	potassium voltage-gated channel subfamily H member 7-like transcript variant X2	0/1	0/1	0/0	0/0	0/0	0/1	0/1	0/0	0/0	0/0
misSNP_261	261	NC_049688.1	1	1680463	G	A	potassium voltage-gated channel subfamily H member 7-like transcript variant X2	0/1	0/0	0/0	0/0	0/0	0/0	0/1	0/0	0/0	0/0
misSNP_262	262	NC_049688.1	1	1841902	T	C	cilia and flagella associated protein 221 transcript variant X1	1/1	1/1	0/1	0/1	0/1	0/1	1/1	1/1	0/1	0/1
misSNP_263	263	NC_049688.1	1	1841918	C	G	cilia and flagella associated protein 221 transcript variant X1	0/0	0/0	0/0	0/0	0/0	0/1	0/0	0/0	0/0	0/0
misSNP_264	264	NC_049688.1	1	1842579	C	A	cilia and flagella associated protein 221 transcript variant X1	0/0	0/1	0/0	0/0	0/0	0/0	0/0	0/0	0/0	0/0
misSNP_265	265	NC_049688.1	1	1845733	G	C	cilia and flagella associated protein 221 transcript variant X1	0/0	0/1	0/1	0/1	1/1	0/1	0/0	0/1	0/1	1/1
misSNP_266	266	NC_049688.1	1	1846112	G	C	cilia and flagella associated protein 221 transcript variant X1	0/0	0/0	0/1	0/1	0/1	0/0	0/0	0/0	0/0	0/0
misSNP_267	267	NC_049688.1	1	1856484	A	G	secretin receptor	0/0	0/0	0/1	0/0	0/0	0/1	0/0	0/0	0/0	0/0
misSNP_268	268	NC_049688.1	1	1858430	G	A	secretin receptor	0/1	0/1	0/0	0/0	0/0	0/0	0/1	0/1	0/1	1/1
stopSNP_5	5	NC_049688.1	1	1859520	G	A		0/1	0/0	0/0	0/1	0/0	0/0	0/1	0/1	0/0	0/0
misSNP_269	269	NC_049688.1	1	1865514	A	C	STEAP family member 3 metalloreductase transcript variant X2	0/0	0/0	0/0	0/0	0/1	0/0	0/0	0/0	0/0	0/0
misSNP_270	270	NC_049688.1	1	1865745	T	C	STEAP family member 3 metalloreductase transcript variant X2	0/0	0/0	0/0	0/0	0/1	0/0	0/0	0/0	0/0	0/0
misSNP_271	271	NC_049688.1	1	1872664	C	G	complement component 1 q subcomponent-like 2 transcript variant X2	0/0	0/0	0/0	0/0	0/1	0/0	0/0	0/0	0/0	0/0
misSNP_272	272	NC_049688.1	1	1978502	A	T	L-threonine 3-dehydrogenase mitochondrial-like	0/0	0/1	0/0	0/0	0/1	0/0	0/0	0/0	0/0	0/0
misSNP_273	273	NC_049688.1	1	1978720	G	A	L-threonine 3-dehydrogenase mitochondrial-like	0/0	0/1	0/0	0/0	0/1	0/0	0/0	0/0	0/0	0/0
misSNP_274	274	NC_049688.1	1	1981249	C	T	chromosome 1 C8orf74 homolog transcript variant X1	0/1	0/0	0/0	0/0	0/0	0/0	0/1	0/0	0/1	0/0
misSNP_275	275	NC_049688.1	1	1981453	G	A	chromosome 1 C8orf74 homolog transcript variant X1	0/0	0/1	0/0	0/0	0/0	0/0	0/0	0/0	0/0	0/0
misSNP_276	276	NC_049688.1	1	1981757	A	G	chromosome 1 C8orf74 homolog transcript variant X1	0/1	0/0	1/1	0/1	1/1	1/1	0/1	0/0	0/1	0/0
misSNP_277	277	NC_049688.1	1	1981790	C	T	chromosome 1 C8orf74 homolog transcript variant X1	0/0	0/1	0/0	0/0	0/0	0/0	0/0	0/0	0/0	0/0
misSNP_278	278	NC_049688.1	1	1982131	G	A	chromosome 1 C8orf74 homolog transcript variant X1	0/0	0/0	0/0	0/0	0/0	0/1	0/0	0/0	0/0	0/0
misSNP_279	279	NC_049688.1	1	1982132	C	T	chromosome 1 C8orf74 homolog transcript variant X1	0/1	0/0	0/0	0/1	0/0	0/0	0/1	0/1	0/0	0/0
misSNP_280	280	NC_049688.1	1	1982144	G	C	chromosome 1 C8orf74 homolog transcript variant X1	0/1	0/1	0/0	0/1	0/0	0/1	0/1	0/0	0/1	0/0
misSNP_281	281	NC_049688.1	1	1982192	A	G	chromosome 1 C8orf74 homolog transcript variant X1	0/0	0/0	0/1	0/1	0/1	0/0	0/0	0/0	0/0	0/0
misSNP_282	282	NC_049688.1	1	1982301	C	T	chromosome 1 C8orf74 homolog transcript variant X1	0/0	0/1	0/0	0/0	0/1	0/0	0/0	0/1	0/1	1/1
misSNP_283	283	NC_049688.1	1	1982405	C	T	chromosome 1 C8orf74 homolog transcript variant X1	0/0	0/1	0/0	0/0	0/1	0/0	0/0	0/1	0/1	1/1
misSNP_284	284	NC_049688.1	1	1989286	C	T	rp1 like 1a	0/0	0/0	0/0	0/0	0/0	0/1	0/0	0/0	0/0	0/0
misSNP_285	285	NC_049688.1	1	1989805	C	A	rp1 like 1a	0/0	0/0	0/1	0/1	1/1	0/0	0/0	0/0	0/0	0/0
misSNP_286	286	NC_049688.1	1	1990352	A	G	rp1 like 1a	0/0	0/0	0/0	0/0	0/0	0/1	0/0	0/0	0/0	0/0
misSNP_287	287	NC_049688.1	1	1991549	T	A	rp1 like 1a	0/1	0/1	0/0	0/0	0/0	0/0	0/1	0/1	0/1	0/1
misSNP_288	288	NC_049688.1	1	1991867	A	G	rp1 like 1a	0/1	0/1	0/0	0/0	0/0	0/0	0/1	0/1	0/1	0/1
misSNP_289	289	NC_049688.1	1	1991903	G	C	rp1 like 1a	0/1	0/1	0/0	0/0	0/0	0/0	0/1	0/1	0/1	0/1
misSNP_290	290	NC_049688.1	1	1991951	A	C	rp1 like 1a	0/1	0/1	0/0	0/0	0/0	0/0	0/1	0/1	1/1	1/1
misSNP_291	291	NC_049688.1	1	1992454	G	A	rp1 like 1a	0/1	0/1	0/0	0/0	0/0	0/0	0/1	0/1	1/1	1/1
misSNP_292	292	NC_049688.1	1	1992634	G	C	rp1 like 1a	0/0	0/1	1/1	0/1	0/1	0/1	0/0	0/0	0/0	0/0
misSNP_293	293	NC_049688.1	1	1992979	T	C	rp1 like 1a	0/1	0/0	0/0	0/1	0/1	0/1	0/1	0/1	0/0	0/0
misSNP_294	294	NC_049688.1	1	1993535	C	T	rp1 like 1a	0/0	0/0	1/1	0/1	0/1	0/1	0/0	0/0	0/1	0/0
misSNP_295	295	NC_049688.1	1	1993703	C	T	rp1 like 1a	0/0	0/0	1/1	0/1	0/1	0/1	0/0	0/0	0/1	0/0
misSNP_296	296	NC_049688.1	1	1993715	T	C	rp1 like 1a	0/0	0/1	0/0	0/0	0/0	0/0	0/0	0/0	0/0	0/0
misSNP_297	297	NC_049688.1	1	1994149	A	T	rp1 like 1a	0/0	0/0	1/1	0/1	0/1	0/1	0/0	0/0	0/1	0/0
misSNP_298	298	NC_049688.1	1	1994222	C	T	rp1 like 1a	0/0	0/0	0/1	0/0	0/0	0/1	0/0	0/0	0/0	0/0
misSNP_299	299	NC_049688.1	1	1994281	G	C	rp1 like 1a	0/0	0/0	0/0	0/0	0/0	0/1	0/0	0/0	0/0	0/0
misSNP_300	300	NC_049688.1	1	1994479	G	C	rp1 like 1a	0/1	0/0	0/0	0/1	0/0	0/0	0/1	0/1	0/0	0/0
misSNP_301	301	NC_049688.1	1	1994587	G	A	rp1 like 1a	0/0	0/0	0/1	0/0	0/0	0/1	0/0	0/0	0/0	0/0
misSNP_302	302	NC_049688.1	1	1994698	A	G	rp1 like 1a	0/0	0/0	1/1	0/1	0/1	0/1	0/0	0/0	0/0	0/0
misSNP_303	303	NC_049688.1	1	1994768	A	T	rp1 like 1a	0/0	0/0	0/1	0/1	0/1	0/0	0/0	0/0	0/0	0/0
misSNP_304	304	NC_049688.1	1	1994804	C	A	rp1 like 1a	0/0	0/0	0/0	0/0	0/0	0/1	0/0	0/0	0/0	0/0
misSNP_305	305	NC_049688.1	1	1995468	G	A	rp1 like 1a	0/0	0/1	0/0	0/0	0/0	0/0	0/0	0/0	0/0	0/0
misSNP_306	306	NC_049688.1	1	1995534	C	A	rp1 like 1a	0/0	0/1	0/0	0/0	0/0	0/0	0/0	0/0	0/0	0/0
misSNP_307	307	NC_049688.1	1	1995564	A	C	rp1 like 1a	0/1	0/1	0/1	0/0	0/0	1/1	0/1	0/1	0/1	0/1
misSNP_308	308	NC_049688.1	1	1995568	A	T	rp1 like 1a	0/1	0/1	0/1	0/0	0/0	1/1	0/1	0/1	0/1	0/1
misSNP_309	309	NC_049688.1	1	1995765	A	C	rp1 like 1a	0/0	0/0	0/1	0/0	0/0	0/1	0/0	0/0	0/0	0/0
misSNP_310	310	NC_049688.1	1	1996501	C	G	rp1 like 1a	0/0	0/0	1/1	0/1	0/1	0/1	0/0	0/0	0/0	0/1
misSNP_311	311	NC_049688.1	1	1996523	A	G	rp1 like 1a	0/0	0/0	1/1	0/1	0/1	1/1	0/0	0/0	0/0	0/1
misSNP_312	312	NC_049688.1	1	1996596	C	T	rp1 like 1a	0/0	0/0	0/1	0/0	0/0	1/1	0/0	0/0	0/0	0/1
misSNP_313	313	NC_049688.1	1	1997048	G	C	rp1 like 1a	1/1	0/0	0/0	0/1	0/0	0/0	1/1	0/1	0/0	0/0
misSNP_314	314	NC_049688.1	1	1998048	T	A	rp1 like 1a	0/0	0/0	0/0	0/0	0/1	0/0	0/0	0/0	0/0	0/0
misSNP_315	315	NC_049688.1	1	2001163	A	G	glucokinase (hexokinase 4) regulator transcript variant X3	0/1	0/1	0/1	0/1	0/1	1/1	0/1	1/1	1/1	1/1
misSNP_316	316	NC_049688.1	1	2002134	C	G	glucokinase (hexokinase 4) regulator transcript variant X5	0/0	0/1	0/0	0/0	0/0	0/0	0/0	0/1	1/1	0/1
misSNP_317	317	NC_049688.1	1	2005345	T	C	glucokinase (hexokinase 4) regulator transcript variant X5	0/1	0/0	0/0	0/1	0/0	0/0	0/1	0/1	0/0	0/0
misSNP_318	318	NC_049688.1	1	2005756	T	C	glucokinase (hexokinase 4) regulator transcript variant X5	0/1	0/0	0/0	0/0	0/0	0/0	0/1	0/0	0/0	0/0
misSNP_319	319	NC_049688.1	1	2006527	G	T	glucokinase (hexokinase 4) regulator transcript variant X5	0/0	0/0	0/0	0/1	0/0	0/0	0/0	0/0	0/0	0/0
misSNP_320	320	NC_049688.1	1	2006530	G	T	glucokinase (hexokinase 4) regulator transcript variant X5	0/1	0/0	0/0	0/1	0/0	0/0	0/1	0/1	0/0	0/0
misSNP_321	321	NC_049688.1	1	2006902	C	A	glucokinase (hexokinase 4) regulator transcript variant X5	1/1	0/0	0/1	0/1	0/0	0/1	0/1	0/1	0/0	0/0
misSNP_322	322	NC_049688.1	1	2011631	T	A	XK-related protein 6	0/1	0/0	0/1	0/0	0/0	0/1	0/1	0/1	0/0	0/0
misSNP_323	323	NC_049688.1	1	2025906	C	T	ectonucleotide pyrophosphatase/phosphodiesterase 4 transcript variant X5	0/0	0/0	0/1	0/1	0/1	0/1	0/0	0/0	0/0	0/0
misSNP_324	324	NC_049688.1	1	2026247	T	C	ectonucleotide pyrophosphatase/phosphodiesterase 4 transcript variant X5	0/0	0/0	0/1	0/1	0/1	0/1	0/0	0/0	0/0	0/0
misSNP_325	325	NC_049688.1	1	2026549	C	T	ectonucleotide pyrophosphatase/phosphodiesterase 4 transcript variant X5	0/1	0/1	0/1	0/0	0/0	0/1	0/1	0/0	0/0	0/0
misSNP_326	326	NC_049688.1	1	2026565	G	C	ectonucleotide pyrophosphatase/phosphodiesterase 4 transcript variant X5	0/1	0/1	0/1	0/0	0/0	0/1	0/1	0/0	0/0	0/0
misSNP_327	327	NC_049688.1	1	2026653	T	C	ectonucleotide pyrophosphatase/phosphodiesterase 4 transcript variant X5	0/1	0/1	0/1	0/0	0/0	0/1	0/1	0/0	0/0	0/0
misSNP_328	328	NC_049688.1	1	2027612	C	T	ectonucleotide pyrophosphatase/phosphodiesterase 4 transcript variant X5	0/1	0/1	0/1	1/1	0/0	0/0	0/1	1/1	1/1	1/1
misSNP_329	329	NC_049688.1	1	2104088	C	G	transmembrane protein 163-like transcript variant X3	0/0	0/0	0/0	0/0	0/0	0/1	0/0	0/0	0/0	0/0
misSNP_330	330	NC_049688.1	1	2104106	C	G	transmembrane protein 163-like transcript variant X3	0/1	1/1	0/1	0/1	0/1	0/1	0/1	1/1	0/1	0/1
misSNP_331	331	NC_049688.1	1	2104118	G	C	transmembrane protein 163-like transcript variant X3	0/1	1/1	0/0	0/0	0/0	0/1	0/1	0/1	0/1	0/1
misSNP_332	332	NC_049688.1	1	2104124	G	C	transmembrane protein 163-like transcript variant X3	0/0	0/0	0/0	0/0	0/1	0/0	0/0	0/0	0/1	0/0
misSNP_333	333	NC_049688.1	1	2104130	C	G	transmembrane protein 163-like transcript variant X3	0/1	1/1	0/1	0/0	0/1	0/1	0/1	0/1	0/1	0/1
misSNP_334	334	NC_049688.1	1	2104142	C	G	transmembrane protein 163-like transcript variant X3	0/0	1/1	0/1	0/1	0/1	0/0	0/0	0/1	0/1	0/1
misSNP_335	335	NC_049688.1	1	2104160	C	G	transmembrane protein 163-like transcript variant X3	0/0	0/1	0/1	0/0	0/0	0/1	0/1	0/0	0/0	0/1
misSNP_336	336	NC_049688.1	1	2104166	C	G	transmembrane protein 163-like transcript variant X3	0/0	0/1	0/0	0/0	0/0	0/0	0/0	0/0	0/0	0/0
misSNP_337	337	NC_049688.1	1	2104201	C	T	transmembrane protein 163-like transcript variant X3	0/0	0/0	0/0	0/0	0/0	0/1	0/0	0/0	0/0	0/0
misSNP_338	338	NC_049688.1	1	2105349	C	A	transmembrane protein 163-like transcript variant X4	0/1	0/1	1/1	0/1	1/1	1/1	0/1	0/0	0/1	0/0
misSNP_339	339	NC_049688.1	1	2112261	G	A	cyclin-T2-like transcript variant X1	0/1	1/1	0/1	1/1	0/1	0/0	0/1	1/1	0/1	0/1
misSNP_340	340	NC_049688.1	1	2130777	A	G	zinc finger RAN-binding domain containing 3 transcript variant X4	0/1	0/1	0/1	0/0	0/1	0/1	0/1	0/1	0/1	1/1
misSNP_341	341	NC_049688.1	1	2130787	G	A	zinc finger RAN-binding domain containing 3 transcript variant X4	0/0	0/0	0/1	0/1	0/1	0/0	0/0	0/0	0/0	0/0
misSNP_342	342	NC_049688.1	1	2133926	C	T	zinc finger RAN-binding domain containing 3 transcript variant X4	0/1	0/1	0/1	0/0	0/1	0/0	0/1	0/1	1/1	0/1
misSNP_343	343	NC_049688.1	1	2140364	G	T	zinc finger RAN-binding domain containing 3 transcript variant X4	0/0	0/0	0/0	0/0	0/1	0/1	0/0	0/0	0/1	0/1
misSNP_344	344	NC_049688.1	1	2151321	C	A	zinc finger RAN-binding domain containing 3 transcript variant X4	0/0	0/1	0/0	0/0	0/0	0/0	0/0	0/1	0/1	0/1
misSNP_345	345	NC_049688.1	1	2151420	T	C	zinc finger RAN-binding domain containing 3 transcript variant X4	0/1	0/1	0/0	0/1	0/0	0/0	0/1	1/1	0/1	0/1
misSNP_346	346	NC_049688.1	1	2151481	C	T	zinc finger RAN-binding domain containing 3 transcript variant X4	0/0	0/1	0/0	0/0	0/0	0/0	0/0	0/1	0/1	0/1
misSNP_347	347	NC_049688.1	1	2156142	T	C	zinc finger RAN-binding domain containing 3 transcript variant X4	1/1	0/1	0/1	0/1	0/1	1/1	1/1	1/1	1/1	1/1
misSNP_348	348	NC_049688.1	1	2204989	G	A	R3H domain-containing protein 1-like transcript variant X2	0/0	0/1	0/0	0/0	0/0	0/0	0/0	0/1	0/1	0/0
misSNP_349	349	NC_049688.1	1	2206572	C	T	R3H domain-containing protein 1-like transcript variant X2	0/0	0/1	0/0	0/0	0/0	0/0	0/0	0/0	0/0	0/0
misSNP_350	350	NC_049688.1	1	2217254	C	T	R3H domain-containing protein 1-like transcript variant X2	0/1	0/0	0/0	0/1	0/0	0/0	0/1	1/1	0/0	0/1
misSNP_351	351	NC_049688.1	1	2272319	A	G	metabolism of cobalamin associated Da transcript variant X4	0/1	0/1	0/1	1/1	1/1	1/1	0/1	0/1	0/1	0/1
misSNP_352	352	NC_049688.1	1	2272338	A	C	metabolism of cobalamin associated Da transcript variant X4	0/0	0/0	0/1	0/0	0/0	1/1	0/0	0/0	0/0	0/0
misSNP_353	353	NC_049688.1	1	2279751	G	C	paraspeckle component 1 transcript variant X1	0/0	0/0	0/1	0/0	0/0	0/1	0/0	0/0	0/0	0/0
misSNP_354	354	NC_049688.1	1	2291682	T	A	rho GTPase-activating protein 20-like transcript variant X1	1/1	1/1	1/1	1/1	1/1	1/1	1/1	1/1	1/1	1/1
misSNP_355	355	NC_049688.1	1	2291683	A	T	rho GTPase-activating protein 20-like transcript variant X1	0/1	0/1	0/0	0/0	0/0	0/1	0/1	0/1	0/0	0/1
misSNP_356	356	NC_049688.1	1	2293493	G	A	rho GTPase-activating protein 20-like transcript variant X1	0/1	0/1	0/0	0/1	0/0	0/1	0/1	0/1	0/0	0/1
misSNP_357	357	NC_049688.1	1	2293739	C	T	rho GTPase-activating protein 20-like transcript variant X1	0/1	0/1	0/0	0/1	0/0	0/0	0/1	0/1	0/1	0/1
misSNP_358	358	NC_049688.1	1	2296429	C	T	rho GTPase-activating protein 20-like transcript variant X1	0/0	0/0	0/1	0/0	0/0	0/1	0/0	0/0	0/0	0/0
misSNP_359	359	NC_049688.1	1	2296987	G	T	rho GTPase-activating protein 20-like transcript variant X1	0/1	0/1	0/0	0/0	0/0	0/1	0/1	0/1	0/0	0/1
misSNP_360	360	NC_049688.1	1	2296990	A	G	rho GTPase-activating protein 20-like transcript variant X1	0/1	0/1	0/0	0/0	0/0	0/1	0/1	0/1	0/0	0/1
misSNP_361	361	NC_049688.1	1	2307683	C	A	STE20 related adaptor beta transcript variant X5	0/0	0/0	0/0	0/0	0/0	0/0	0/0	0/0	0/1	0/0
misSNP_362	362	NC_049688.1	1	2324798	G	A	neurobeachin-like 1	0/0	0/0	0/0	0/0	0/0	0/0	0/0	0/0	0/1	0/0
misSNP_363	363	NC_049688.1	1	2325743	G	C	neurobeachin-like 1	0/1	0/1	1/1	1/1	1/1	0/1	0/1	0/1	0/1	0/1
misSNP_364	364	NC_049688.1	1	2330454	C	A	neurobeachin-like 1	0/0	0/0	0/0	0/0	0/1	0/0	0/0	0/0	0/0	0/1
misSNP_365	365	NC_049688.1	1	2332240	G	C	neurobeachin-like 1	0/1	1/1	0/0	0/0	0/1	0/1	0/1	0/1	0/0	1/1
misSNP_366	366	NC_049688.1	1	2342394	G	C	actin cytoskeleton-regulatory complex protein pan1-like	0/0	0/0	0/1	0/0	0/0	0/1	0/0	0/0	0/0	0/0
misSNP_367	367	NC_049688.1	1	2342404	G	T	actin cytoskeleton-regulatory complex protein pan1-like	0/0	0/0	0/1	0/1	0/1	0/0	0/0	0/0	0/1	0/0
misSNP_368	368	NC_049688.1	1	2342518	T	A	actin cytoskeleton-regulatory complex protein pan1-like	0/0	0/0	0/1	0/1	0/1	0/0	0/0	0/0	0/1	0/0
misSNP_369	369	NC_049688.1	1	2342633	G	T	actin cytoskeleton-regulatory complex protein pan1-like	0/0	0/0	0/0	0/0	0/0	0/0	0/0	0/0	0/1	0/0
misSNP_370	370	NC_049688.1	1	2342684	A	G	actin cytoskeleton-regulatory complex protein pan1-like	0/1	0/0	0/0	0/0	0/0	0/0	0/1	0/0	0/0	0/0
misSNP_371	371	NC_049688.1	1	2342726	G	A	actin cytoskeleton-regulatory complex protein pan1-like	0/0	0/0	0/1	0/0	0/0	0/0	0/0	0/0	0/1	0/0
misSNP_372	372	NC_049688.1	1	2343019	T	C	actin cytoskeleton-regulatory complex protein pan1-like	0/1	0/1	0/0	0/0	1/1	0/1	0/0	1/1	0/0	0/1
misSNP_373	373	NC_049688.1	1	2343410	C	T	actin cytoskeleton-regulatory complex protein pan1-like	0/0	0/0	0/1	0/0	0/0	0/1	0/0	0/0	0/0	0/0
misSNP_374	374	NC_049688.1	1	2343710	C	T	actin cytoskeleton-regulatory complex protein pan1-like	1/1	1/1	0/0	0/1	0/1	0/1	1/1	1/1	0/1	1/1
misSNP_375	375	NC_049688.1	1	2343761	G	A	actin cytoskeleton-regulatory complex protein pan1-like	0/0	0/0	0/0	0/0	0/0	0/0	0/0	0/0	0/0	0/1
misSNP_376	376	NC_049688.1	1	2348230	G	A	trafficking protein kinesin binding 2 transcript variant X4	0/0	0/0	0/1	0/0	0/0	0/1	0/0	0/0	0/0	0/0
misSNP_377	377	NC_049688.1	1	2353825	G	T	trafficking protein kinesin binding 2 transcript variant X8	0/0	0/0	0/0	0/0	0/1	0/0	0/0	0/0	0/0	0/1
misSNP_378	378	NC_049688.1	1	2353863	T	A	trafficking protein kinesin binding 2 transcript variant X8	0/0	0/0	0/0	0/0	0/1	0/0	0/0	0/0	0/0	0/1
misSNP_379	379	NC_049688.1	1	2354575	C	T	trafficking protein kinesin binding 2 transcript variant X8	0/0	1/1	0/0	0/1	0/1	0/1	0/0	0/1	0/0	0/0
misSNP_380	380	NC_049688.1	1	2354628	G	T	trafficking protein kinesin binding 2 transcript variant X8	0/0	1/1	0/0	0/0	0/1	0/1	0/0	0/1	0/1	0/1
misSNP_381	381	NC_049688.1	1	2354629	T	C	trafficking protein kinesin binding 2 transcript variant X8	0/0	1/1	0/0	0/0	0/1	0/1	0/0	0/1	0/1	0/1
misSNP_382	382	NC_049688.1	1	2355853	T	A	trafficking protein kinesin binding 2 transcript variant X8	1/1	0/0	0/1	1/1	0/1	0/0	1/1	0/1	1/1	0/1
misSNP_383	383	NC_049688.1	1	2357953	C	T	tripartite motif containing 25 like transcript variant X1	0/0	1/1	0/0	0/0	0/0	0/1	0/0	0/1	0/0	0/1
misSNP_384	384	NC_049688.1	1	2358339	T	A	tripartite motif containing 25 like transcript variant X1	0/0	0/0	0/0	0/0	0/1	0/0	0/0	0/0	0/0	0/0
misSNP_385	385	NC_049688.1	1	2359413	G	A	tripartite motif containing 25 like transcript variant X1	0/0	0/0	1/1	0/1	0/1	0/1	0/0	0/0	0/0	0/0
misSNP_386	386	NC_049688.1	1	2359448	T	C	tripartite motif containing 25 like transcript variant X1	1/1	0/0	0/0	0/1	0/1	0/0	1/1	0/1	1/1	0/1
misSNP_387	387	NC_049688.1	1	2362248	G	C	tripartite motif containing 25 like transcript variant X1	0/0	0/0	0/0	0/0	0/0	0/0	0/0	0/0	0/1	0/0
misSNP_388	388	NC_049688.1	1	2365909	C	G	carboxypeptidase O-like	0/0	0/0	0/0	0/1	0/0	0/0	0/0	0/0	1/1	0/0
misSNP_389	389	NC_049688.1	1	2367699	G	A	carboxypeptidase O-like	0/1	0/0	0/0	0/0	0/0	0/1	0/1	0/1	0/1	0/0
misSNP_390	390	NC_049688.1	1	2395253	G	A	cholecystokinin receptor-like transcript variant X2	0/0	0/0	0/1	0/0	0/0	0/1	0/0	0/0	0/0	0/0
misSNP_391	391	NC_049688.1	1	2416707	G	A	pro-opiomelanocortin-like	0/0	1/1	0/0	0/0	0/0	0/0	0/0	0/1	0/0	0/1
misSNP_392	392	NC_049688.1	1	2419073	T	G	protein EFR3 homolog B-like transcript variant X5	0/0	0/0	0/1	0/1	0/1	0/0	0/0	0/0	0/0	0/0
misSNP_393	393	NC_049688.1	1	2419778	C	T	protein EFR3 homolog B-like transcript variant X5	0/0	0/0	0/0	0/1	0/0	0/1	0/0	0/0	0/1	0/0
misSNP_394	394	NC_049688.1	1	2419972	A	G	protein EFR3 homolog B-like transcript variant X5	0/0	0/1	0/0	0/0	0/0	0/0	0/0	0/1	0/1	0/1
misSNP_395	395	NC_049688.1	1	2420532	T	G	protein EFR3 homolog B-like transcript variant X5	0/0	0/0	0/0	0/0	0/0	0/0	0/0	0/0	0/0	0/1
misSNP_396	396	NC_049688.1	1	2420849	C	T	protein EFR3 homolog B-like transcript variant X5	1/1	0/1	0/1	0/1	1/1	0/0	1/1	0/1	0/0	0/1
misSNP_397	397	NC_049688.1	1	2421358	A	T	protein EFR3 homolog B-like transcript variant X5	0/1	0/1	0/1	0/1	1/1	0/0	1/1	0/1	0/0	0/1
misSNP_398	398	NC_049688.1	1	2429589	G	T	IQ calmodulin-binding motif-containing protein 1-like transcript variant X2	0/0	0/1	1/1	1/1	1/1	0/1	0/0	0/0	0/1	0/1
misSNP_399	399	NC_049688.1	1	2429614	G	A	IQ calmodulin-binding motif-containing protein 1-like transcript variant X2	0/0	0/0	0/1	0/0	0/0	0/1	0/0	0/0	0/0	0/0
misSNP_400	400	NC_049688.1	1	2429718	G	C	IQ calmodulin-binding motif-containing protein 1-like transcript variant X2	0/0	0/1	0/1	0/1	1/1	0/0	0/0	0/0	0/0	0/0
misSNP_401	401	NC_049688.1	1	2430590	A	T	IQ calmodulin-binding motif-containing protein 1-like transcript variant X2	0/0	0/1	0/0	0/0	0/0	0/0	0/0	0/1	0/0	0/1
misSNP_402	402	NC_049688.1	1	2430616	T	C	IQ calmodulin-binding motif-containing protein 1-like transcript variant X2	0/1	0/1	0/0	0/0	0/0	0/1	0/1	0/1	0/1	0/1
misSNP_403	403	NC_049688.1	1	2433138	G	T	IQ calmodulin-binding motif-containing protein 1-like transcript variant X2	0/0	0/0	0/1	0/1	1/1	0/0	0/0	0/0	0/0	0/0
misSNP_404	404	NC_049688.1	1	2433648	G	C	IQ calmodulin-binding motif-containing protein 1-like transcript variant X2	0/0	0/0	0/0	0/1	0/0	0/0	0/0	0/0	0/1	0/0
misSNP_405	405	NC_049688.1	1	2433680	C	T	IQ calmodulin-binding motif-containing protein 1-like transcript variant X2	0/0	0/0	0/0	0/0	0/1	0/0	0/0	0/0	0/0	0/0
misSNP_406	406	NC_049688.1	1	2440321	A	T	kalirin-like	0/0	0/0	0/0	0/0	0/1	0/0	0/0	0/0	0/0	0/0
misSNP_407	407	NC_049688.1	1	2440495	A	G	kalirin-like	0/1	0/1	0/1	0/1	0/0	1/1	0/1	0/1	0/1	0/0
misSNP_408	408	NC_049688.1	1	2441623	G	A	kalirin-like	0/1	0/1	0/1	0/1	0/0	0/1	0/1	0/1	0/1	0/0
misSNP_409	409	NC_049688.1	1	2446502	G	T	kalirin-like	0/0	0/0	0/1	0/0	0/0	0/1	0/0	0/0	0/0	0/0
misSNP_410	410	NC_049688.1	1	2454474	C	T	kalirin-like	0/0	0/1	0/0	0/0	0/1	0/0	0/0	0/1	0/0	0/1
misSNP_411	411	NC_049688.1	1	2457044	A	G	kalirin-like	1/1	0/1	0/1	0/0	0/1	0/1	1/1	1/1	0/0	1/1
misSNP_412	412	NC_049688.1	1	2460246	A	T	kalirin-like	0/1	0/0	0/0	0/0	0/0	0/0	0/1	0/1	0/0	0/0
misSNP_413	413	NC_049688.1	1	2469603	A	G	beta-carotene oxygenase 1 like	0/1	0/0	0/1	1/1	0/0	0/1	0/1	0/0	1/1	0/0
misSNP_414	414	NC_049688.1	1	2472978	A	G	epoxide hydrolase 2 cytoplasmic	0/0	0/1	0/1	0/0	0/1	0/0	0/0	0/0	0/0	0/0
misSNP_415	415	NC_049688.1	1	2472983	G	A	epoxide hydrolase 2 cytoplasmic	0/0	0/1	0/1	0/0	0/1	0/0	0/0	0/0	0/0	0/0
misSNP_416	416	NC_049688.1	1	2473660	C	A	epoxide hydrolase 2 cytoplasmic	0/0	0/0	0/1	0/0	0/0	0/1	0/0	0/0	0/0	0/0
misSNP_417	417	NC_049688.1	1	2476176	C	G	epoxide hydrolase 2 cytoplasmic	0/1	0/1	0/1	1/1	0/1	1/1	1/1	0/1	1/1	0/0
misSNP_418	418	NC_049688.1	1	2476837	T	A	epoxide hydrolase 2 cytoplasmic	0/1	0/1	0/1	0/0	0/1	0/1	0/1	0/0	0/0	0/0
misSNP_419	419	NC_049688.1	1	2477697	T	C	phospholipase A and acyltransferase 1-like	0/0	0/1	0/0	0/0	0/0	0/1	0/0	0/0	0/0	0/0
misSNP_420	420	NC_049688.1	1	2480958	A	G	zinc finger protein 513 transcript variant X2	0/1	0/0	0/0	0/0	0/0	0/0	0/1	0/1	0/0	0/0
misSNP_421	421	NC_049688.1	1	2485742	T	A	cilia- and flagella-associated protein 251-like	0/0	0/0	0/0	0/0	0/0	0/0	0/0	0/0	0/0	0/1
misSNP_422	422	NC_049688.1	1	2485787	T	G	cilia- and flagella-associated protein 251-like	1/1	0/0	0/0	0/0	0/0	0/0	1/1	0/1	0/0	0/1
misSNP_423	423	NC_049688.1	1	2487368	G	A	cilia- and flagella-associated protein 251-like	0/0	0/0	0/1	0/0	0/0	0/1	0/0	0/0	0/0	0/0
misSNP_424	424	NC_049688.1	1	2487584	C	T	cilia- and flagella-associated protein 251-like	0/0	0/0	0/1	0/0	0/1	0/0	0/0	0/0	0/0	0/0
misSNP_425	425	NC_049688.1	1	2487685	C	A	cilia- and flagella-associated protein 251-like	0/1	1/1	0/1	0/1	0/1	0/0	0/1	0/1	0/1	0/1
misSNP_426	426	NC_049688.1	1	2492036	T	A	dual specificity phosphatase 27 transcript variant X2	0/0	0/0	0/0	0/0	0/0	0/0	0/0	0/0	0/0	0/1
misSNP_427	427	NC_049688.1	1	2492199	C	G	dual specificity phosphatase 27 transcript variant X2	0/0	0/0	0/0	0/0	0/1	0/0	0/0	0/0	0/0	0/0
misSNP_428	428	NC_049688.1	1	2494568	G	A	dual specificity phosphatase 27 transcript variant X2	0/0	0/0	0/0	0/0	0/0	0/1	0/0	0/0	0/0	0/0
misSNP_429	429	NC_049688.1	1	2500786	T	A	growth hormone receptor-like transcript variant X1	0/0	0/1	0/0	0/0	0/0	0/0	0/0	0/0	0/0	0/0
misSNP_430	430	NC_049688.1	1	2501814	T	C	growth hormone receptor-like transcript variant X1	0/1	0/0	0/0	0/0	0/0	0/1	0/1	0/0	0/0	0/0
misSNP_431	431	NC_049688.1	1	2503559	T	C	growth hormone receptor-like transcript variant X1	0/0	0/0	0/0	0/0	0/1	0/0	0/0	0/0	0/0	0/0
misSNP_432	432	NC_049688.1	1	2503606	C	G	growth hormone receptor-like transcript variant X1	0/0	0/0	0/0	0/0	0/1	0/0	0/0	0/0	0/0	0/0
misSNP_433	433	NC_049688.1	1	2507388	A	T	growth hormone receptor-like transcript variant X1	0/0	0/0	0/0	0/0	0/0	0/0	0/0	0/0	0/0	0/1
misSNP_434	434	NC_049688.1	1	2523769	G	A	cytochrome b-245 heavy chain	0/0	0/0	0/0	0/1	0/0	0/0	0/0	0/0	0/1	0/0
misSNP_435	435	NC_049688.1	1	2531427	T	G	dynein light chain Tctex-type 3-like transcript variant X1	0/0	0/0	0/0	0/0	0/0	0/1	0/0	0/0	0/0	0/0
misSNP_436	436	NC_049688.1	1	2533860	A	G	NACHT LRR and PYD domains-containing protein 3-like transcript variant X2	0/1	0/0	0/0	0/1	0/0	0/0	0/1	0/1	0/1	0/0
misSNP_437	437	NC_049688.1	1	2533900	A	C	NACHT LRR and PYD domains-containing protein 3-like transcript variant X2	0/1	0/0	0/1	0/1	0/0	0/1	0/1	0/1	0/1	0/0
misSNP_438	438	NC_049688.1	1	2534303	A	T	NACHT LRR and PYD domains-containing protein 3-like transcript variant X2	0/0	0/0	0/0	0/1	0/0	0/0	0/0	0/0	0/1	0/0
misSNP_439	439	NC_049688.1	1	2536284	C	A	NACHT LRR and PYD domains-containing protein 3-like transcript variant X3	0/0	0/1	0/0	0/0	0/0	0/0	0/0	0/0	0/0	0/0
misSNP_440	440	NC_049688.1	1	2536359	T	G	NACHT LRR and PYD domains-containing protein 3-like transcript variant X3	0/0	0/1	0/0	0/0	0/0	0/0	0/0	0/0	0/0	0/0
misSNP_441	441	NC_049688.1	1	2537502	G	A	NACHT LRR and PYD domains-containing protein 3-like transcript variant X3	0/0	0/1	0/0	0/0	0/0	0/1	0/0	0/0	0/0	0/0
misSNP_442	442	NC_049688.1	1	2539210	G	A	NACHT LRR and PYD domains-containing protein 3-like transcript variant X3	0/0	0/1	0/0	0/0	0/0	0/0	0/0	0/0	0/0	0/0
misSNP_443	443	NC_049688.1	1	2551970	C	T	nidogen 2a (osteonidogen)	0/0	0/0	0/0	0/0	0/1	0/1	0/0	0/0	0/0	0/0
misSNP_444	444	NC_049688.1	1	2551971	A	C	nidogen 2a (osteonidogen)	0/0	0/0	0/0	0/0	0/1	0/1	0/0	0/0	0/0	0/0
misSNP_445	445	NC_049688.1	1	2551991	T	C	nidogen 2a (osteonidogen)	0/0	0/0	0/0	0/0	0/0	0/1	0/0	0/0	0/0	0/0
misSNP_446	446	NC_049688.1	1	2552594	G	T	nidogen 2a (osteonidogen)	0/1	0/0	0/0	0/0	0/0	0/0	0/1	0/0	0/0	0/0
misSNP_447	447	NC_049688.1	1	2554345	C	T	nidogen 2a (osteonidogen)	0/1	0/0	0/0	0/0	0/0	0/0	0/1	0/0	0/0	0/0
misSNP_448	448	NC_049688.1	1	2554684	G	A	nidogen 2a (osteonidogen)	0/1	0/0	0/1	0/0	0/1	0/0	0/1	0/1	0/0	0/0
misSNP_449	449	NC_049688.1	1	2554687	G	A	nidogen 2a (osteonidogen)	0/0	0/0	0/0	0/0	0/0	0/1	0/0	0/0	0/0	0/0
misSNP_450	450	NC_049688.1	1	2558512	A	C	nidogen 2a (osteonidogen)	0/0	0/0	0/1	0/0	0/1	0/0	0/0	0/0	0/0	0/0
misSNP_451	451	NC_049688.1	1	2561894	T	A	nidogen 2a (osteonidogen)	1/1	0/1	0/0	0/1	0/0	0/0	1/1	0/1	0/1	0/1
misSNP_452	452	NC_049688.1	1	2562105	A	T	nidogen 2a (osteonidogen)	0/0	0/0	0/0	0/0	0/0	0/0	0/0	0/0	0/0	0/1
misSNP_453	453	NC_049688.1	1	2579700	G	C	gap junction beta-6 protein-like transcript variant X4	0/0	0/0	0/0	1/1	0/1	0/0	0/0	0/0	1/1	0/0
misSNP_454	454	NC_049688.1	1	2580095	A	G	gap junction beta-6 protein-like transcript variant X4	0/0	0/1	0/0	0/0	0/0	0/0	0/0	0/0	0/0	0/0
misSNP_455	455	NC_049688.1	1	2580135	G	T	gap junction beta-6 protein-like transcript variant X4	0/0	0/0	0/0	0/0	0/0	0/1	0/0	0/0	0/0	0/0
misSNP_456	456	NC_049688.1	1	2580450	C	G	gap junction beta-6 protein-like transcript variant X4	0/0	0/1	0/0	0/0	0/0	0/0	0/0	0/1	0/0	0/1
misSNP_457	457	NC_049688.1	1	2580729	G	A	gap junction beta-6 protein-like transcript variant X4	0/0	0/0	0/0	0/0	0/0	0/1	0/0	0/0	0/0	0/0
misSNP_458	458	NC_049688.1	1	2581244	T	G	gap junction beta-6 protein-like transcript variant X4	0/0	0/0	0/1	0/0	0/0	1/1	0/0	0/0	0/0	0/0
misSNP_459	459	NC_049688.1	1	2581303	C	G	gap junction beta-6 protein-like transcript variant X4	0/0	0/0	0/1	0/0	0/0	0/1	0/0	0/0	0/0	0/0
misSNP_460	460	NC_049688.1	1	2593635	G	T	hemopexin b	0/0	0/1	0/0	0/0	0/0	0/0	0/0	0/0	0/0	0/0
misSNP_461	461	NC_049688.1	1	2596811	C	T	uncharacterized LOC118305843	0/0	0/1	0/1	0/0	0/1	0/0	0/0	0/0	0/0	0/1
misSNP_462	462	NC_049688.1	1	2596838	C	T	uncharacterized LOC118305843	0/0	0/1	0/0	0/1	0/0	0/0	0/0	0/1	0/1	0/1
misSNP_463	463	NC_049688.1	1	2597136	T	C	uncharacterized LOC118305843	0/0	0/0	0/0	0/0	0/0	0/0	0/0	0/0	0/0	0/1
misSNP_464	464	NC_049688.1	1	2597238	A	G	uncharacterized LOC118305843	0/1	1/1	1/1	0/1	0/1	0/1	0/1	0/1	0/1	1/1
misSNP_465	465	NC_049688.1	1	2597239	A	C	uncharacterized LOC118305843	0/1	1/1	1/1	0/1	0/1	0/1	0/1	0/1	0/1	1/1
misSNP_466	466	NC_049688.1	1	2597441	G	A	uncharacterized LOC118305843	0/0	0/1	0/1	0/0	0/1	0/0	0/0	0/0	0/0	0/0
misSNP_467	467	NC_049688.1	1	2597442	A	T	uncharacterized LOC118305843	0/0	0/1	0/1	0/0	0/1	0/0	0/0	0/0	0/0	0/0
misSNP_468	468	NC_049688.1	1	2597531	C	T	uncharacterized LOC118305843	0/0	0/0	0/0	0/0	0/0	0/0	0/0	0/0	0/0	0/1
misSNP_469	469	NC_049688.1	1	2598248	G	A	uncharacterized LOC118305843	0/1	0/0	0/0	0/0	0/0	0/1	0/1	0/0	0/0	0/0
misSNP_470	470	NC_049688.1	1	2598249	G	T	uncharacterized LOC118305843	0/1	0/1	0/1	0/1	0/0	0/1	0/1	1/1	0/1	0/1
misSNP_471	471	NC_049688.1	1	2598263	G	A	uncharacterized LOC118305843	0/0	0/1	0/1	0/0	0/1	0/0	0/0	0/0	0/0	0/0
misSNP_472	472	NC_049688.1	1	2634659	G	A	vang-like protein 1 transcript variant X2	0/0	0/1	0/0	0/0	0/0	0/0	0/0	0/1	0/0	0/1
misSNP_473	473	NC_049688.1	1	2648150	C	G	vang-like protein 1 transcript variant X10	0/0	0/1	0/0	0/1	0/0	0/0	0/0	0/0	0/1	0/0
misSNP_474	474	NC_049688.1	1	2659351	G	T	calsequestrin-2-like	0/0	0/0	0/0	0/1	0/0	0/0	0/0	0/0	0/1	0/0
misSNP_475	475	NC_049688.1	1	2659352	C	T	calsequestrin-2-like	0/0	0/0	0/0	0/1	0/0	0/0	0/0	0/0	0/1	0/0
misSNP_476	476	NC_049688.1	1	2659386	G	T	calsequestrin-2-like	0/0	0/0	0/0	0/1	0/0	0/0	0/0	0/0	0/1	0/0
misSNP_477	477	NC_049688.1	1	2659483	C	T	calsequestrin-2-like	1/1	0/0	0/1	0/0	0/0	0/1	1/1	0/1	0/0	0/0
misSNP_478	478	NC_049688.1	1	2661009	A	G	protein O-glucosyltransferase 1	0/0	0/0	0/0	0/0	0/1	0/0	0/0	0/0	0/0	0/0
misSNP_479	479	NC_049688.1	1	2661068	C	T	protein O-glucosyltransferase 1	0/0	0/0	0/0	0/0	0/1	0/0	0/0	0/0	0/0	0/0
misSNP_480	480	NC_049688.1	1	2666162	G	A	translocase of inner mitochondrial membrane domain containing 1 transcript variant X1	0/1	0/1	0/0	0/0	0/0	0/0	0/1	0/0	0/0	0/0
misSNP_481	481	NC_049688.1	1	2677902	C	G	multidrug resistance-associated protein 4-like	0/0	0/0	0/0	0/0	0/1	0/0	0/0	0/0	0/0	0/0
misSNP_482	482	NC_049688.1	1	2678755	G	T	multidrug resistance-associated protein 4-like	0/0	0/1	0/1	0/0	0/0	0/1	0/0	0/1	0/0	0/1
misSNP_483	483	NC_049688.1	1	2727119	A	T	sprouty RTK signaling antagonist 2	0/1	0/0	0/0	0/0	0/1	0/1	0/1	0/1	0/0	0/0
misSNP_484	484	NC_049688.1	1	2727629	G	A	sprouty RTK signaling antagonist 2	0/0	0/1	0/0	0/0	0/1	0/0	0/0	0/1	0/0	0/1
misSNP_485	485	NC_049688.1	1	2728023	C	G	sprouty RTK signaling antagonist 2	0/0	0/1	0/0	0/0	0/0	0/0	0/0	0/0	0/0	0/0
misSNP_486	486	NC_049688.1	1	2827431	C	A	SLIT and NTRK-like protein 1	0/0	0/0	0/0	0/0	0/0	0/0	0/0	0/0	0/0	0/1
misSNP_487	487	NC_049688.1	1	2827448	C	T	SLIT and NTRK-like protein 1	0/1	0/0	0/0	0/0	0/0	0/0	0/0	0/0	0/0	0/0
misSNP_488	488	NC_049688.1	1	3148994	A	C	SLIT and NTRK-like family member 6	0/0	1/1	0/1	0/1	0/1	0/1	0/0	0/1	0/1	0/1
misSNP_489	489	NC_049688.1	1	3251799	C	A	SLIT and NTRK-like protein 5 transcript variant X2	0/1	0/0	0/1	0/0	0/0	0/1	0/1	0/1	0/0	0/1
misSNP_490	490	NC_049688.1	1	3587323	G	C	E3 ubiquitin-protein ligase Midline-1-like transcript variant X3	0/0	0/0	0/0	0/1	0/0	0/0	0/0	0/0	0/1	0/0
misSNP_491	491	NC_049688.1	1	3629441	C	T	rho GTPase-activating protein 6-like transcript variant X2	0/0	0/0	0/0	0/0	0/1	0/0	0/0	0/0	0/0	0/0
misSNP_492	492	NC_049688.1	1	3629479	C	T	rho GTPase-activating protein 6-like transcript variant X2	0/0	0/0	0/1	0/0	0/0	0/1	0/0	0/0	0/1	0/0
misSNP_493	493	NC_049688.1	1	3630140	T	C	rho GTPase-activating protein 6-like transcript variant X2	1/1	0/1	0/1	0/1	1/1	0/0	1/1	0/0	0/1	0/0
misSNP_494	494	NC_049688.1	1	3630400	G	C	rho GTPase-activating protein 6-like transcript variant X2	0/0	0/0	0/1	0/0	0/0	0/0	0/0	0/0	0/0	0/0
misSNP_495	495	NC_049688.1	1	3716987	C	A	FERM and PDZ domain-containing protein 4-like transcript variant X5	0/0	0/0	0/0	0/0	0/0	0/1	0/0	0/1	0/0	0/1
misSNP_496	496	NC_049688.1	1	3739285	G	A	FERM and PDZ domain-containing protein 4-like transcript variant X4	0/1	0/0	0/0	0/1	0/0	0/0	0/1	0/0	0/0	0/0
misSNP_497	497	NC_049688.1	1	3744868	C	T	FERM and PDZ domain-containing protein 4-like transcript variant X4	0/0	0/0	0/0	0/0	0/0	0/0	0/0	0/0	0/0	0/1
misSNP_498	498	NC_049688.1	1	3745761	T	A	FERM and PDZ domain-containing protein 4-like transcript variant X4	0/0	0/0	0/0	0/0	0/0	0/0	0/0	0/1	0/0	0/0
misSNP_499	499	NC_049688.1	1	3745771	G	A	FERM and PDZ domain-containing protein 4-like transcript variant X4	0/1	0/1	0/0	0/1	0/0	0/0	0/1	0/1	0/1	0/1
misSNP_500	500	NC_049688.1	1	3745782	G	A	FERM and PDZ domain-containing protein 4-like transcript variant X4	0/0	0/0	0/0	0/1	0/1	0/0	0/0	0/0	0/0	0/0
misSNP_501	501	NC_049688.1	1	3746413	C	T	FERM and PDZ domain-containing protein 4-like transcript variant X4	0/0	0/0	0/0	0/0	0/0	0/1	0/0	0/0	0/0	0/0
misSNP_502	502	NC_049688.1	1	3747493	T	A	FERM and PDZ domain-containing protein 4-like transcript variant X4	0/1	0/0	0/1	0/1	0/0	0/1	0/1	0/0	0/1	0/0
misSNP_503	503	NC_049688.1	1	3747897	G	A	FERM and PDZ domain-containing protein 4-like transcript variant X4	0/0	0/0	0/0	0/0	0/1	0/0	0/0	0/0	0/0	0/0
misSNP_504	504	NC_049688.1	1	3747976	T	C	FERM and PDZ domain-containing protein 4-like transcript variant X4	1/1	0/0	1/1	1/1	0/1	0/1	1/1	0/0	0/1	0/1
misSNP_505	505	NC_049688.1	1	3753893	A	T	uncharacterized LOC118301224	0/0	0/0	0/0	0/0	0/0	0/1	0/0	0/0	0/0	0/0
misSNP_506	506	NC_049688.1	1	3754471	A	T	uncharacterized LOC118301224	0/0	0/0	0/1	0/0	0/0	0/0	0/0	0/0	0/0	0/0
misSNP_507	507	NC_049688.1	1	3999608	A	G	interleukin-1 receptor accessory protein-like 1 transcript variant X6	0/0	0/0	0/0	0/0	0/1	0/0	0/0	0/0	0/0	0/0
misSNP_508	508	NC_049688.1	1	4009520	C	G	nuclear receptor subfamily 0 group B member 1-like transcript variant X1	0/0	0/0	0/0	0/0	0/0	0/1	0/0	0/0	0/0	0/0
misSNP_509	509	NC_049688.1	1	4009748	A	T	nuclear receptor subfamily 0 group B member 1-like transcript variant X1	1/1	0/0	1/1	0/1	0/1	0/1	0/1	0/1	0/0	0/1
misSNP_510	510	NC_049688.1	1	4010099	G	T	nuclear receptor subfamily 0 group B member 1-like transcript variant X1	0/0	0/0	0/0	0/1	0/0	0/0	0/0	0/0	0/1	0/0
misSNP_511	511	NC_049688.1	1	4040509	T	C	probable G-protein coupled receptor 34 transcript variant X2	0/0	0/1	0/0	0/0	0/1	0/0	0/0	0/0	0/1	0/0
misSNP_512	512	NC_049688.1	1	4041611	C	G	probable G-protein coupled receptor 34 transcript variant X2	0/0	0/0	0/1	0/0	0/0	0/0	0/0	0/0	0/0	0/0
misSNP_513	513	NC_049688.1	1	4041641	G	C	probable G-protein coupled receptor 34 transcript variant X2	0/0	0/0	0/1	0/0	0/1	1/1	0/0	0/0	0/0	0/1
misSNP_514	514	NC_049688.1	1	4041685	T	C	probable G-protein coupled receptor 34 transcript variant X2	0/0	0/0	0/1	0/0	0/1	0/1	0/0	0/0	0/0	0/1
misSNP_515	515	NC_049688.1	1	4060664	C	A	centromere protein L	0/0	0/0	0/0	0/0	0/0	0/1	0/0	0/0	0/0	0/0
misSNP_516	516	NC_049688.1	1	4060680	C	G	centromere protein L	0/1	0/0	0/0	0/0	0/0	0/0	0/1	0/0	0/0	0/0
misSNP_517	517	NC_049688.1	1	4081933	G	A	lysine-specific demethylase 6A-like	0/1	0/0	0/0	0/0	0/0	1/1	0/1	0/0	0/0	0/0
misSNP_518	518	NC_049688.1	1	4082243	C	A	lysine-specific demethylase 6A-like	0/0	0/0	0/0	0/1	0/0	0/0	0/0	0/0	0/1	0/0
misSNP_519	519	NC_049688.1	1	4082365	T	C	lysine-specific demethylase 6A-like	0/0	0/0	0/0	0/1	0/1	0/0	0/1	0/1	0/0	0/1
misSNP_520	520	NC_049688.1	1	4082989	G	A	lysine-specific demethylase 6A-like	0/0	0/0	0/0	0/0	0/0	0/1	0/0	0/0	0/0	0/0
misSNP_521	521	NC_049688.1	1	4086319	T	C	lysine-specific demethylase 6A-like	0/0	0/0	0/0	0/0	0/1	0/0	0/0	0/0	0/0	0/0
misSNP_522	522	NC_049688.1	1	4240912	C	G	sodium- and chloride-dependent GABA transporter 2-like transcript variant X1	0/0	0/1	0/0	0/0	0/0	0/1	0/0	0/1	0/1	1/1
misSNP_523	523	NC_049688.1	1	4240935	A	G	sodium- and chloride-dependent GABA transporter 2-like transcript variant X1	0/1	0/0	0/0	0/0	0/0	0/0	0/1	0/0	0/0	0/0
misSNP_524	524	NC_049688.1	1	4254065	A	G	A disintegrin and metalloproteinase with thrombospondin motifs 5	0/1	0/0	0/0	0/0	0/0	0/0	0/1	0/0	0/0	0/0
misSNP_525	525	NC_049688.1	1	4254121	T	C	A disintegrin and metalloproteinase with thrombospondin motifs 5	0/0	0/0	0/1	0/0	0/0	0/0	0/0	0/0	0/0	0/0
misSNP_526	526	NC_049688.1	1	4264752	C	G	A disintegrin and metalloproteinase with thrombospondin motifs 5	0/1	0/0	0/1	0/1	0/0	0/0	0/1	0/1	0/0	0/0
misSNP_527	527	NC_049688.1	1	4270601	G	A	ADAM metallopeptidase with thrombospondin type 1 motif 1	0/0	0/0	0/0	0/0	0/0	0/1	0/0	0/0	0/0	0/0
misSNP_528	528	NC_049688.1	1	4272784	C	A	ADAM metallopeptidase with thrombospondin type 1 motif 1	0/1	0/0	0/0	0/0	0/1	0/1	0/1	0/1	0/0	0/0
misSNP_529	529	NC_049688.1	1	4283353	T	C	cysteine/tyrosine-rich 1 transcript variant X2	1/1	1/1	1/1	1/1	1/1	1/1	1/1	1/1	1/1	1/1
misSNP_530	530	NC_049688.1	1	4299793	G	A	amyloid beta (A4) precursor protein a	0/0	1/1	0/0	0/0	0/0	0/0	0/0	0/1	0/1	1/1
misSNP_531	531	NC_049688.1	1	4300382	C	T	amyloid beta (A4) precursor protein a	0/0	0/0	0/0	0/0	0/0	0/1	0/0	0/0	0/0	0/0
misSNP_532	532	NC_049688.1	1	4300888	A	T	amyloid beta (A4) precursor protein a	0/0	0/0	0/0	0/0	0/0	0/1	0/0	0/0	0/0	0/0
misSNP_533	533	NC_049688.1	1	4300899	G	C	amyloid beta (A4) precursor protein a	0/1	0/0	0/1	0/0	0/0	0/0	0/1	0/0	0/0	./.
misSNP_534	534	NC_049688.1	1	4306385	G	C	amyloid beta (A4) precursor protein a	0/1	0/0	0/1	0/1	0/0	0/0	0/1	0/1	0/0	0/0
misSNP_535	535	NC_049688.1	1	4330157	A	T	junctional adhesion molecule 2a	0/0	0/0	0/0	0/0	0/0	0/1	0/0	0/0	0/0	0/0
misSNP_536	536	NC_049688.1	1	4341286	G	C	mitochondrial ribosomal protein L39	0/0	0/0	0/0	0/0	0/0	0/1	0/0	0/0	0/0	0/0
misSNP_537	537	NC_049688.1	1	4342581	G	T	mitochondrial ribosomal protein L39	0/0	0/0	0/0	0/1	0/0	0/0	0/0	0/0	0/1	0/0
misSNP_538	538	NC_049688.1	1	4343487	G	A	mitochondrial ribosomal protein L39	0/1	0/0	0/1	0/1	0/0	0/0	0/1	0/1	0/0	0/0
misSNP_539	539	NC_049688.1	1	4417642	C	G	zona pellucida sperm-binding protein 3-like	0/0	0/0	0/0	0/0	0/0	0/1	0/0	0/0	0/0	0/0
misSNP_540	540	NC_049688.1	1	4418045	G	T	zona pellucida sperm-binding protein 3-like	0/0	0/0	0/0	0/1	0/1	0/0	0/0	0/0	0/1	0/0
misSNP_541	541	NC_049688.1	1	4443936	G	A	par-3 family cell polarity regulator beta a	0/0	0/0	0/0	0/1	0/0	0/0	0/0	0/0	0/1	0/0
misSNP_542	542	NC_049688.1	1	4482429	G	T	par-3 family cell polarity regulator beta a	0/1	0/1	0/0	0/1	0/0	0/0	0/1	0/1	0/1	1/1
misSNP_543	543	NC_049688.1	1	4482519	A	G	par-3 family cell polarity regulator beta a	0/0	0/0	0/1	0/0	0/0	0/0	0/0	0/0	0/0	0/0
misSNP_544	544	NC_049688.1	1	4503480	A	G	par-3 family cell polarity regulator beta a	0/1	0/0	0/0	0/0	0/1	0/1	0/1	0/0	0/0	0/0
misSNP_545	545	NC_049688.1	1	4516058	G	C	par-3 family cell polarity regulator beta a	1/1	1/1	1/1	1/1	1/1	1/1	1/1	1/1	1/1	1/1
misSNP_546	546	NC_049688.1	1	4632344	C	T	neuropilin 2a transcript variant X5	0/0	0/0	0/0	0/1	0/1	0/0	0/0	0/0	0/1	0/1
misSNP_547	547	NC_049688.1	1	4657735	G	A	ATP-binding cassette sub-family B (MDR/TAP) member 6a	0/0	0/1	0/0	0/0	0/0	0/0	0/0	0/0	0/1	0/0
misSNP_548	548	NC_049688.1	1	4665295	C	A	cyclin Pas1/PHO80 domain containing 1	0/0	0/1	0/0	0/1	0/0	0/0	0/0	0/1	0/1	1/1
misSNP_549	549	NC_049688.1	1	4667411	G	T	cyclin Pas1/PHO80 domain containing 1	0/0	0/1	0/1	0/1	0/0	0/0	0/0	0/1	0/1	1/1
misSNP_550	550	NC_049688.1	1	4673455	G	A	reticulophagy regulator family member 2	0/0	0/0	0/0	0/0	0/1	0/0	0/0	0/0	0/0	0/0
misSNP_551	551	NC_049688.1	1	4676387	A	T	reticulophagy regulator family member 2	0/1	0/0	0/1	0/1	0/0	0/1	0/1	0/1	0/1	0/0
misSNP_552	552	NC_049688.1	1	4676526	C	A	reticulophagy regulator family member 2	0/0	0/1	0/1	0/0	0/0	0/0	0/0	0/0	0/1	0/0
misSNP_553	553	NC_049688.1	1	4680590	C	T	malate dehydrogenase 1B NAD (soluble)	0/0	0/0	0/0	0/0	0/0	0/1	0/0	0/0	0/0	0/0
misSNP_554	554	NC_049688.1	1	4680672	C	T	malate dehydrogenase 1B NAD (soluble)	0/0	0/0	0/0	0/0	0/0	0/1	0/0	0/0	0/0	0/0
misSNP_555	555	NC_049688.1	1	4680900	C	A	malate dehydrogenase 1B NAD (soluble)	0/1	0/1	0/0	0/0	0/0	0/0	0/1	0/1	0/0	0/1
misSNP_556	556	NC_049688.1	1	4683698	G	C	FAST kinase domains 2	0/1	0/0	1/1	0/1	0/0	1/1	0/1	0/1	0/0	0/0
misSNP_557	557	NC_049688.1	1	4683715	A	C	FAST kinase domains 2	0/1	0/0	0/0	0/0	0/0	0/0	0/1	0/0	0/0	0/0
misSNP_558	558	NC_049688.1	1	4684137	A	G	FAST kinase domains 2	0/1	0/0	0/1	0/0	0/1	0/1	0/1	0/0	0/0	0/0
misSNP_559	559	NC_049688.1	1	4684572	T	C	FAST kinase domains 2	0/0	0/0	0/0	0/1	0/0	0/0	0/0	0/0	0/1	0/0
misSNP_560	560	NC_049688.1	1	4686198	G	T	FAST kinase domains 2	0/0	0/0	0/0	0/0	0/0	0/1	0/0	0/0	0/0	0/0
misSNP_561	561	NC_049688.1	1	4687520	A	C	FAST kinase domains 2	0/1	0/0	0/1	0/1	0/1	0/1	0/1	0/1	0/0	0/0
misSNP_562	562	NC_049688.1	1	4687541	G	T	FAST kinase domains 2	0/1	0/0	0/0	0/1	0/0	0/0	0/1	0/0	0/1	0/0
misSNP_563	563	NC_049688.1	1	4725346	A	T	Ras association (RalGDS/AF-6) and pleckstrin homology domains 1b	0/1	0/0	0/1	0/1	0/0	0/1	0/1	0/1	0/0	0/0
misSNP_564	564	NC_049688.1	1	4725562	C	A	Ras association (RalGDS/AF-6) and pleckstrin homology domains 1b	0/1	0/0	0/0	0/0	0/0	0/0	0/1	0/0	0/0	0/0
misSNP_565	565	NC_049688.1	1	4726494	T	A	Ras association (RalGDS/AF-6) and pleckstrin homology domains 1b	0/0	0/0	0/1	0/0	0/0	0/1	0/0	0/0	0/0	0/0
misSNP_566	566	NC_049688.1	1	4726824	T	G	Ras association (RalGDS/AF-6) and pleckstrin homology domains 1b	0/0	0/0	0/0	0/0	0/1	0/0	0/0	0/0	0/0	0/0
misSNP_567	567	NC_049688.1	1	4727253	G	A	Ras association (RalGDS/AF-6) and pleckstrin homology domains 1b	0/0	0/1	0/0	0/0	1/1	0/0	0/0	0/0	0/1	0/0
misSNP_568	568	NC_049688.1	1	4733386	T	G	ALG11 alpha-12-mannosyltransferase	0/1	0/0	1/1	0/1	0/0	0/1	0/1	0/1	0/0	0/0
misSNP_569	569	NC_049688.1	1	4736125	G	A	carboxypeptidase B2 (plasma) transcript variant X1	0/1	0/0	0/1	0/1	0/0	0/1	0/1	0/1	0/0	0/0
misSNP_570	570	NC_049688.1	1	4742085	C	T	zinc finger CCCH-type containing 13	0/0	0/0	0/0	0/0	0/0	0/1	0/0	0/0	0/0	0/0
misSNP_571	571	NC_049688.1	1	4742181	T	A	zinc finger CCCH-type containing 13	0/0	0/0	0/0	0/0	0/1	0/0	0/0	0/0	0/0	0/0
misSNP_572	572	NC_049688.1	1	4742182	C	A	zinc finger CCCH-type containing 13	0/0	0/0	0/0	0/0	0/1	0/0	0/0	0/0	0/0	0/0
misSNP_573	573	NC_049688.1	1	4742321	A	T	zinc finger CCCH-type containing 13	0/0	0/0	0/0	0/0	0/1	0/0	0/0	0/0	0/0	0/0
misSNP_574	574	NC_049688.1	1	4742936	A	C	zinc finger CCCH-type containing 13	0/0	0/1	0/0	0/0	0/1	0/0	0/0	0/1	0/0	1/1
misSNP_575	575	NC_049688.1	1	4743719	C	G	zinc finger CCCH-type containing 13	0/0	0/1	0/0	0/0	0/0	0/0	0/0	0/1	0/0	1/1
misSNP_576	576	NC_049688.1	1	4744208	A	T	zinc finger CCCH-type containing 13	0/1	0/0	0/0	0/1	0/0	0/0	0/1	0/0	0/1	0/0
misSNP_577	577	NC_049688.1	1	4745180	C	A	zinc finger CCCH-type containing 13	0/1	0/0	0/0	0/1	0/0	0/0	0/1	0/0	0/1	0/0
misSNP_578	578	NC_049688.1	1	4745228	G	T	zinc finger CCCH-type containing 13	0/0	0/0	0/0	0/0	0/1	0/0	0/0	0/0	0/0	0/0
misSNP_579	579	NC_049688.1	1	4745542	C	G	zinc finger CCCH-type containing 13	0/0	0/1	0/0	0/0	0/1	0/0	0/0	0/1	0/0	1/1
misSNP_580	580	NC_049688.1	1	4745595	C	A	zinc finger CCCH-type containing 13	0/0	0/1	0/0	0/0	0/1	0/0	0/0	0/1	0/0	1/1
misSNP_581	581	NC_049688.1	1	4745685	G	C	zinc finger CCCH-type containing 13	0/0	0/1	0/0	0/0	0/1	0/0	0/0	0/1	0/0	1/1
misSNP_582	582	NC_049688.1	1	4747341	G	C	zinc finger CCCH-type containing 13	0/0	0/1	0/0	0/0	0/0	0/0	0/0	0/1	0/0	1/1
misSNP_583	583	NC_049688.1	1	4755218	G	C	carbohydrate sulfotransferase 10	0/0	0/1	0/0	0/0	0/0	0/0	0/0	0/0	0/1	0/0
misSNP_584	584	NC_049688.1	1	4776491	G	T	mitogen-activated protein kinase kinase kinase kinase 4-like transcript variant X15	0/1	0/0	0/0	0/1	0/0	0/0	0/1	0/0	0/1	0/0
misSNP_585	585	NC_049688.1	1	4778787	G	A	mitogen-activated protein kinase kinase kinase kinase 4-like transcript variant X15	0/0	0/0	0/1	0/0	0/0	0/0	0/0	0/0	0/0	0/0
misSNP_586	586	NC_049688.1	1	4779015	G	A	mitogen-activated protein kinase kinase kinase kinase 4-like transcript variant X15	1/1	0/1	0/1	1/1	0/0	0/1	1/1	0/1	0/1	0/1
misSNP_587	587	NC_049688.1	1	4779500	G	A	mitogen-activated protein kinase kinase kinase kinase 4-like transcript variant X15	0/0	0/0	0/0	0/0	0/0	0/1	0/0	0/0	0/0	0/0
misSNP_588	588	NC_049688.1	1	4796350	C	A	probable ribonuclease ZC3H12C transcript variant X1	0/0	0/0	0/0	0/0	0/1	0/0	0/0	0/0	0/0	0/0
misSNP_589	589	NC_049688.1	1	4796575	C	G	probable ribonuclease ZC3H12C transcript variant X1	0/1	0/1	1/1	0/1	0/0	1/1	1/1	0/1	0/1	0/0
misSNP_590	590	NC_049688.1	1	4799595	C	G	probable ribonuclease ZC3H12C transcript variant X1	0/0	0/0	0/0	0/0	0/0	0/1	0/0	0/0	0/0	0/0
misSNP_591	591	NC_049688.1	1	4828455	A	T	mcf.2 cell line derived transforming sequence-like a transcript variant X6	0/0	0/1	0/0	0/0	0/0	0/0	0/0	0/1	0/1	1/1
misSNP_592	592	NC_049688.1	1	4832064	C	G	mcf.2 cell line derived transforming sequence-like a transcript variant X2	0/0	0/1	0/0	0/0	0/0	0/0	0/0	0/1	0/0	1/1
misSNP_593	593	NC_049688.1	1	4861141	A	G	mcf.2 cell line derived transforming sequence-like a transcript variant X9	0/1	0/1	0/0	0/0	0/1	0/0	0/1	0/1	0/0	0/1
misSNP_594	594	NC_049688.1	1	4861145	C	T	mcf.2 cell line derived transforming sequence-like a transcript variant X9	0/0	0/1	0/0	0/0	0/0	0/0	0/0	0/0	0/1	0/0
misSNP_595	595	NC_049688.1	1	4863773	C	T	mcf.2 cell line derived transforming sequence-like a transcript variant X9	0/0	0/0	0/0	0/1	0/0	0/0	0/0	0/0	0/1	0/0
misSNP_596	596	NC_049688.1	1	4880783	G	A	cytidine and dCMP deaminase domain containing 1	0/1	0/0	0/1	0/1	0/0	1/1	0/1	0/1	0/0	0/0
misSNP_597	597	NC_049688.1	1	4882012	C	A	cytidine and dCMP deaminase domain containing 1	0/1	0/0	0/0	0/0	0/0	0/1	0/1	0/0	0/0	0/0
misSNP_598	598	NC_049688.1	1	4882045	T	G	cytidine and dCMP deaminase domain containing 1	0/1	0/1	0/0	0/1	0/0	0/1	0/1	0/0	0/1	0/0
misSNP_599	599	NC_049688.1	1	4895034	T	A	fibroblast growth factor 12-like transcript variant X8	0/0	0/1	0/0	0/1	0/0	0/0	0/0	0/0	1/1	0/0
misSNP_600	600	NC_049688.1	1	4895035	C	T	fibroblast growth factor 12-like transcript variant X8	0/0	0/1	0/0	0/1	0/0	0/0	0/0	0/0	1/1	0/0
misSNP_601	601	NC_049688.1	1	4981296	G	T	ATPase phospholipid transporting 11A transcript variant X2	0/1	0/0	0/1	0/1	0/0	0/1	0/1	0/1	0/0	0/0
misSNP_602	602	NC_049688.1	1	5090175	T	A	poly(A) polymerase type 3-like transcript variant X7	0/0	0/1	0/1	0/0	0/0	0/0	0/0	0/0	0/1	0/0
misSNP_603	603	NC_049688.1	1	5090578	G	C	poly(A) polymerase type 3-like transcript variant X7	0/1	0/1	1/1	1/1	0/0	1/1	0/1	0/1	1/1	0/1
misSNP_604	604	NC_049688.1	1	5098009	G	C	protein-tyrosine kinase 2-beta-like	0/0	0/1	0/0	0/0	0/0	0/0	0/0	0/0	0/1	0/0
misSNP_605	605	NC_049688.1	1	5098509	A	T	protein-tyrosine kinase 2-beta-like	0/0	0/0	0/0	0/0	0/0	0/1	0/0	0/0	0/0	0/0
misSNP_606	606	NC_049688.1	1	5098716	G	C	protein-tyrosine kinase 2-beta-like	0/0	0/0	0/0	0/0	0/1	0/0	0/0	0/0	0/0	0/0
misSNP_607	607	NC_049688.1	1	5104550	G	A	protein-tyrosine kinase 2-beta-like	0/0	0/0	0/0	0/0	0/1	0/0	0/0	0/0	0/0	0/0
misSNP_608	608	NC_049688.1	1	5105732	G	C	protein-tyrosine kinase 2-beta-like	0/0	1/1	0/0	0/0	0/1	0/0	0/0	0/1	0/1	0/1
misSNP_609	609	NC_049688.1	1	5110044	C	G	inosine-uridine preferring nucleoside hydrolase-like	0/1	0/0	0/0	0/1	0/0	0/0	0/1	0/0	0/1	0/0
misSNP_610	610	NC_049688.1	1	5127376	C	G	chromosome 1 C4orf54 homolog transcript variant X2	0/1	1/1	0/1	0/1	1/1	0/1	0/1	0/1	0/1	1/1
misSNP_611	611	NC_049688.1	1	5127472	T	C	chromosome 1 C4orf54 homolog transcript variant X2	0/0	0/0	0/0	0/0	0/1	0/0	0/0	0/0	0/0	0/1
misSNP_612	612	NC_049688.1	1	5127478	A	G	chromosome 1 C4orf54 homolog transcript variant X2	0/0	0/0	0/0	0/0	0/1	0/0	0/0	0/0	0/0	0/0
misSNP_613	613	NC_049688.1	1	5128005	C	G	chromosome 1 C4orf54 homolog transcript variant X2	0/1	0/1	0/1	0/1	0/0	0/1	0/1	0/1	0/0	0/0
misSNP_614	614	NC_049688.1	1	5128964	G	T	chromosome 1 C4orf54 homolog transcript variant X2	0/1	0/0	0/1	0/1	0/0	0/1	0/1	0/1	0/0	0/0
misSNP_615	615	NC_049688.1	1	5129473	T	C	chromosome 1 C4orf54 homolog transcript variant X2	0/0	0/0	0/0	0/0	0/0	0/1	0/0	0/0	0/0	0/0
misSNP_616	616	NC_049688.1	1	5129573	C	G	chromosome 1 C4orf54 homolog transcript variant X2	0/0	0/0	0/0	0/1	0/0	0/0	0/0	0/0	0/1	0/0
misSNP_617	617	NC_049688.1	1	5129920	G	A	chromosome 1 C4orf54 homolog transcript variant X2	0/0	0/1	0/0	0/0	0/1	0/0	0/0	0/1	0/0	0/1
misSNP_618	618	NC_049688.1	1	5130036	T	C	chromosome 1 C4orf54 homolog transcript variant X2	0/0	0/0	0/0	0/1	0/0	0/0	0/0	0/0	0/1	0/0
misSNP_619	619	NC_049688.1	1	5130060	T	A	chromosome 1 C4orf54 homolog transcript variant X2	0/1	0/1	0/0	0/1	0/0	0/0	0/1	0/0	0/1	0/1
misSNP_620	620	NC_049688.1	1	5130087	G	A	chromosome 1 C4orf54 homolog transcript variant X2	0/0	0/1	0/1	0/0	0/0	0/1	0/0	0/0	0/1	0/0
misSNP_621	621	NC_049688.1	1	5130096	T	G	chromosome 1 C4orf54 homolog transcript variant X2	0/0	0/1	0/1	0/0	0/0	0/1	0/0	0/0	0/1	0/0
misSNP_622	622	NC_049688.1	1	5130113	C	G	chromosome 1 C4orf54 homolog transcript variant X2	0/0	0/1	0/1	0/0	0/0	0/0	0/0	0/0	0/1	0/0
misSNP_623	623	NC_049688.1	1	5130210	T	A	chromosome 1 C4orf54 homolog transcript variant X2	0/1	0/0	0/0	0/0	0/0	0/0	0/1	0/0	0/0	0/0
misSNP_624	624	NC_049688.1	1	5146570	T	C	focadhesin transcript variant X2	0/0	0/1	0/0	0/1	0/1	0/0	0/0	0/1	0/1	1/1
misSNP_625	625	NC_049688.1	1	5151914	G	A	focadhesin transcript variant X2	0/0	0/1	0/1	0/0	0/0	0/0	0/0	0/0	0/1	0/0
misSNP_626	626	NC_049688.1	1	5152366	C	T	focadhesin transcript variant X2	0/0	0/0	0/0	0/0	0/1	0/0	0/0	0/0	0/0	0/0
misSNP_627	627	NC_049688.1	1	5157225	G	C	focadhesin transcript variant X2	1/1	0/1	0/1	0/1	0/0	1/1	1/1	0/1	1/1	0/0
misSNP_628	628	NC_049688.1	1	5160026	C	T	focadhesin transcript variant X2	0/1	0/0	0/0	0/0	0/0	0/0	0/1	0/0	0/0	0/0
misSNP_629	629	NC_049688.1	1	5167720	A	G	focadhesin transcript variant X2	1/1	0/0	0/1	0/1	0/0	1/1	1/1	0/1	0/0	0/0
misSNP_630	630	NC_049688.1	1	5167736	C	A	focadhesin transcript variant X2	0/1	0/0	0/1	0/1	0/0	1/1	0/1	0/1	0/0	0/0
misSNP_631	631	NC_049688.1	1	5172863	C	A	focadhesin transcript variant X2	0/0	0/1	0/0	0/0	0/1	0/0	0/0	0/1	0/0	0/1
misSNP_632	632	NC_049688.1	1	5173035	C	T	focadhesin transcript variant X2	1/1	0/0	1/1	0/1	0/1	1/1	1/1	0/1	0/0	0/0
misSNP_633	633	NC_049688.1	1	5174790	G	A	focadhesin transcript variant X2	1/1	0/0	1/1	0/1	0/1	1/1	1/1	0/1	0/0	0/1
misSNP_634	634	NC_049688.1	1	5301650	C	G	leucine-rich repeats and calponin homology (CH) domain containing 4 transcript variant X1	0/0	0/0	0/0	0/0	0/1	0/0	0/0	0/0	0/0	0/0
misSNP_635	635	NC_049688.1	1	5305292	G	A	leucine-rich repeats and calponin homology (CH) domain containing 4 transcript variant X1	0/1	0/1	0/1	0/1	0/1	0/1	0/1	1/1	0/0	1/1
misSNP_636	636	NC_049688.1	1	5368472	G	A	ADAM metallopeptidase domain 19a transcript variant X2	1/1	1/1	1/1	1/1	1/1	1/1	1/1	1/1	1/1	1/1
misSNP_637	637	NC_049688.1	1	5379457	T	C	ADAM metallopeptidase domain 19a transcript variant X2	0/0	0/1	0/1	0/0	0/1	0/1	0/0	0/1	0/1	1/1
misSNP_638	638	NC_049688.1	1	5527561	G	A	macrosialin-like	0/0	0/0	0/0	0/0	0/1	0/0	0/0	0/0	0/0	0/0
misSNP_639	639	NC_049688.1	1	5542681	G	A	SLX1 homolog B structure-specific endonuclease subunit transcript variant X1	0/1	0/0	0/0	0/0	0/0	0/0	0/1	0/0	0/0	0/0
misSNP_640	640	NC_049688.1	1	5604899	G	C	uncharacterized LOC118307104	0/0	0/0	0/0	0/1	0/0	0/0	0/0	0/0	0/1	0/0
misSNP_641	641	NC_049688.1	1	5606388	G	T	uncharacterized LOC118307104	0/1	0/0	0/0	0/0	0/0	0/0	0/1	0/0	0/0	0/0
misSNP_642	642	NC_049688.1	1	5647088	C	A	mucin-17-like	0/0	0/1	0/0	0/0	0/1	0/0	0/0	0/1	0/1	0/1
misSNP_643	643	NC_049688.1	1	5729631	A	T	small nuclear RNA activating complex polypeptide 2 transcript variant X1	0/1	0/0	0/0	0/0	0/0	0/0	0/1	0/0	0/0	0/0
misSNP_644	644	NC_049688.1	1	5730037	A	G	small nuclear RNA activating complex polypeptide 2 transcript variant X1	0/1	0/0	0/0	0/0	0/0	0/0	0/1	0/0	0/0	0/0
misSNP_645	645	NC_049688.1	1	5730128	A	C	small nuclear RNA activating complex polypeptide 2 transcript variant X1	0/0	0/1	0/0	0/0	0/0	0/0	0/0	0/0	0/1	0/0
misSNP_646	646	NC_049688.1	1	5730139	G	C	small nuclear RNA activating complex polypeptide 2 transcript variant X1	0/1	0/0	0/0	0/0	0/0	0/0	0/1	0/0	0/0	0/0
misSNP_647	647	NC_049688.1	1	5730152	C	T	small nuclear RNA activating complex polypeptide 2 transcript variant X1	0/1	0/1	0/0	0/1	0/1	0/1	0/1	0/1	0/1	1/1
misSNP_648	648	NC_049688.1	1	5732196	T	G	small nuclear RNA activating complex polypeptide 2 transcript variant X1	1/1	0/0	1/1	0/1	0/1	0/1	1/1	0/1	0/0	0/0
misSNP_649	649	NC_049688.1	1	5732874	T	G	small nuclear RNA activating complex polypeptide 2 transcript variant X1	0/0	0/1	0/0	0/1	0/1	0/1	0/0	0/1	0/1	1/1
misSNP_650	650	NC_049688.1	1	5748570	C	T	CD248 molecule endosialin a	0/0	0/1	0/1	0/1	0/1	0/0	0/0	0/1	0/1	1/1
misSNP_651	651	NC_049688.1	1	5750327	A	G	CD248 molecule endosialin a	0/1	0/1	0/0	0/0	0/1	0/0	0/1	0/0	0/1	0/0
misSNP_652	652	NC_049688.1	1	5755148	C	G	zinc finger protein 16 like	0/0	0/0	0/0	0/0	0/0	0/1	0/0	0/0	0/0	0/0
misSNP_653	653	NC_049688.1	1	5756693	G	A	zinc finger protein 16 like	0/0	0/1	0/0	0/1	0/1	0/1	0/0	0/1	0/1	1/1
misSNP_654	654	NC_049688.1	1	5756706	G	C	zinc finger protein 16 like	0/0	0/1	0/0	0/1	0/1	0/1	0/0	0/1	0/1	1/1
misSNP_655	655	NC_049688.1	1	5756738	C	G	zinc finger protein 16 like	0/0	0/1	0/0	0/0	0/0	0/0	0/0	0/0	0/1	0/0
misSNP_656	656	NC_049688.1	1	5759366	A	T	SH3 domain and tetratricopeptide repeat-containing protein 1 transcript variant X1	0/0	0/1	0/0	0/0	0/1	0/0	0/0	0/0	0/1	0/0
misSNP_657	657	NC_049688.1	1	5769433	A	T	SH3 domain and tetratricopeptide repeat-containing protein 1 transcript variant X4	0/0	0/0	0/1	0/1	0/0	0/0	0/0	0/0	0/1	0/0
misSNP_658	658	NC_049688.1	1	5770644	C	T	SH3 domain and tetratricopeptide repeat-containing protein 1 transcript variant X4	0/0	0/0	0/0	0/0	0/1	0/0	0/0	0/0	0/0	0/0
misSNP_659	659	NC_049688.1	1	5778226	A	T	SH3 domain and tetratricopeptide repeat-containing protein 1 transcript variant X4	0/0	0/0	0/1	0/0	0/0	0/0	0/0	0/0	0/0	0/0
misSNP_660	660	NC_049688.1	1	5793368	G	T	HtrA serine peptidase 3b	0/0	0/1	0/0	0/0	0/0	0/0	0/0	0/0	0/1	0/0
misSNP_661	661	NC_049688.1	1	5801133	T	A	lysophosphatidic acid receptor 6	0/0	0/1	0/0	0/0	0/1	0/0	0/0	0/1	0/0	0/1
misSNP_662	662	NC_049688.1	1	5801187	G	T	lysophosphatidic acid receptor 6	0/0	0/1	0/0	0/0	0/0	0/0	0/0	0/0	0/1	0/0
misSNP_663	663	NC_049688.1	1	5801907	T	G	lysophosphatidic acid receptor 6	0/0	0/0	0/0	0/0	0/1	0/0	0/0	0/0	0/0	0/0
misSNP_664	664	NC_049688.1	1	5806036	C	A	metallo-beta-lactamase domain containing 1	0/0	0/0	0/1	0/0	0/0	0/0	0/0	0/0	0/0	0/0
misSNP_665	665	NC_049688.1	1	5812426	C	T	serpin peptidase inhibitor clade E (nexin plasminogen activator inhibitor type 1) member 1	0/1	0/0	0/1	0/0	0/0	0/0	0/1	0/0	0/0	0/0
misSNP_666	666	NC_049688.1	1	5847772	A	G	galactose-3-O-sulfotransferase 4 transcript variant X3	0/0	0/1	0/0	0/1	0/1	0/0	0/0	0/1	0/1	0/1
misSNP_667	667	NC_049688.1	1	5857358	G	C	microtubule associated protein 1 transcript variant X1	0/0	0/1	0/0	0/1	0/0	0/1	0/0	0/0	1/1	0/0
misSNP_668	668	NC_049688.1	1	5857374	A	G	microtubule associated protein 1 transcript variant X1	0/0	0/1	0/0	0/1	0/0	0/0	0/0	0/0	0/0	0/1
misSNP_669	669	NC_049688.1	1	5857380	A	G	microtubule associated protein 1 transcript variant X1	0/0	1/1	0/0	0/1	0/1	0/0	0/0	0/1	1/1	1/1
misSNP_670	670	NC_049688.1	1	5857393	A	G	microtubule associated protein 1 transcript variant X1	0/0	1/1	0/0	0/1	0/1	0/1	0/0	0/1	1/1	1/1
misSNP_671	671	NC_049688.1	1	5862272	A	G	microtubule associated protein 1 transcript variant X1	0/1	0/1	0/0	0/0	1/1	0/1	0/1	0/1	0/0	1/1
misSNP_672	672	NC_049688.1	1	5865829	C	A	microtubule associated protein 1 transcript variant X1	0/1	0/0	0/1	1/1	0/0	0/1	0/1	0/1	0/1	0/0
misSNP_673	673	NC_049688.1	1	5869947	G	T	microtubule associated protein 1 transcript variant X1	0/0	0/0	0/0	0/0	0/1	0/0	0/0	0/0	0/0	0/0
misSNP_674	674	NC_049688.1	1	5870007	C	G	microtubule associated protein 1 transcript variant X1	0/1	0/0	0/0	0/0	0/0	0/0	0/1	0/1	0/0	0/0
misSNP_675	675	NC_049688.1	1	5870479	T	C	microtubule associated protein 1 transcript variant X1	0/1	0/0	1/1	1/1	0/1	1/1	0/1	0/1	0/1	0/0
misSNP_676	676	NC_049688.1	1	5886736	T	G	zonadhesin like transcript variant X1	0/0	0/0	0/0	0/1	0/0	0/0	0/0	0/0	0/1	0/0
misSNP_677	677	NC_049688.1	1	5891765	G	T	zonadhesin like transcript variant X1	1/1	0/1	0/1	0/1	0/0	0/1	1/1	0/1	0/1	0/0
misSNP_678	678	NC_049688.1	1	5891823	A	G	zonadhesin like transcript variant X1	0/0	0/1	0/1	0/0	0/1	0/0	0/0	0/1	0/0	1/1
misSNP_679	679	NC_049688.1	1	5892747	C	A	zonadhesin like transcript variant X1	0/0	0/1	0/0	0/0	0/1	0/0	0/0	0/1	0/0	1/1
misSNP_680	680	NC_049688.1	1	5893337	C	T	zonadhesin like transcript variant X1	0/0	0/0	0/1	0/0	0/0	0/0	0/0	0/0	0/0	0/0
misSNP_681	681	NC_049688.1	1	5894105	G	A	zonadhesin like transcript variant X1	0/0	0/1	0/0	0/0	0/1	0/0	0/0	0/1	0/0	1/1
misSNP_682	682	NC_049688.1	1	5894252	G	C	zonadhesin like transcript variant X1	0/1	0/0	0/1	0/1	0/1	0/1	0/1	0/0	0/1	0/0
misSNP_683	683	NC_049688.1	1	5896306	C	T	zonadhesin like transcript variant X1	0/1	0/0	0/0	0/1	0/0	0/1	0/1	0/0	0/1	0/0
misSNP_684	684	NC_049688.1	1	5896850	A	G	zonadhesin like transcript variant X1	0/1	1/1	0/1	0/1	0/1	0/1	0/0	0/1	1/1	1/1
misSNP_685	685	NC_049688.1	1	5908434	T	A	zonadhesin like transcript variant X1	0/1	0/0	0/1	0/1	0/1	0/1	0/1	0/1	0/0	0/0
misSNP_686	686	NC_049688.1	1	5921128	G	A	zonadhesin like transcript variant X1	0/1	0/0	0/0	0/0	0/0	0/0	0/1	0/0	0/0	0/0
misSNP_687	687	NC_049688.1	1	5932570	G	A	schwannomin-interacting protein 1	0/0	0/0	0/0	0/0	0/1	0/0	0/0	0/0	0/0	0/0
misSNP_688	688	NC_049688.1	1	5966223	G	T	arachidonate 12-lipoxygenase transcript variant X2	0/0	0/1	0/0	0/1	0/1	0/1	0/0	0/1	0/1	1/1
misSNP_689	689	NC_049688.1	1	5969914	C	T	arachidonate 12-lipoxygenase transcript variant X2	0/0	0/0	0/1	0/1	0/0	0/1	0/0	0/1	0/0	0/0
misSNP_690	690	NC_049688.1	1	5972446	A	G	arachidonate 12-lipoxygenase transcript variant X2	0/0	0/1	0/0	0/0	0/0	0/0	0/0	0/0	0/1	0/0
misSNP_691	691	NC_049688.1	1	5974862	C	A	arachidonate 12-lipoxygenase transcript variant X2	0/0	0/0	0/0	0/1	0/1	0/1	0/0	0/0	0/1	0/0
misSNP_692	692	NC_049688.1	1	5974869	T	C	arachidonate 12-lipoxygenase transcript variant X2	0/0	0/0	0/0	0/1	0/1	0/1	0/0	0/0	0/1	0/0
misSNP_693	693	NC_049688.1	1	5974879	A	G	arachidonate 12-lipoxygenase transcript variant X2	0/0	0/0	0/0	0/1	0/1	0/1	0/0	0/0	0/1	0/0
misSNP_694	694	NC_049688.1	1	5978917	G	C	proline glutamate and leucine rich protein 1	1/1	0/0	0/1	0/1	0/0	0/1	1/1	0/0	0/1	0/0
misSNP_695	695	NC_049688.1	1	5980547	T	C	proline glutamate and leucine rich protein 1	0/1	0/0	0/0	0/0	0/0	0/0	0/1	0/0	0/0	0/0
misSNP_696	696	NC_049688.1	1	5980749	C	T	proline glutamate and leucine rich protein 1	0/1	0/0	0/0	0/1	0/0	0/1	0/1	0/0	0/1	0/0
misSNP_697	697	NC_049688.1	1	5990484	A	T	proline glutamate and leucine rich protein 1	0/0	0/1	0/0	0/0	0/0	0/0	0/0	0/0	0/1	0/0
misSNP_698	698	NC_049688.1	1	5996001	G	A	arrestin beta 2b transcript variant X2	0/0	0/1	0/0	0/0	0/1	0/0	0/0	0/1	0/0	1/1
misSNP_699	699	NC_049688.1	1	6008051	C	G	CD99 molecule-like 2	0/0	0/0	0/0	0/1	0/0	0/1	0/0	0/0	0/1	0/0
misSNP_700	700	NC_049688.1	1	6008128	C	A	CD99 molecule-like 2	0/1	0/0	0/0	0/0	0/0	0/0	0/1	0/0	0/0	0/0
misSNP_701	701	NC_049688.1	1	6010585	A	C	CD99 molecule-like 2	0/0	0/0	0/0	0/0	0/1	0/0	0/0	0/0	0/0	0/0
misSNP_702	702	NC_049688.1	1	6030589	T	C	myotubularin related protein 1a transcript variant X1	0/0	0/1	0/1	0/0	0/0	0/0	0/0	0/0	0/1	0/0
stopSNP_6	6	NC_049688.1	1	6050410	A	T		0/1	0/0	0/1	0/1	0/0	0/1	0/1	0/1	0/0	0/0
misSNP_703	703	NC_049688.1	1	6106655	C	T	acyl-CoA oxidase 3 pristanoyl transcript variant X2	1/1	1/1	0/1	0/0	0/1	0/0	1/1	0/1	0/0	1/1
misSNP_704	704	NC_049688.1	1	6115029	G	C	uncharacterized LOC118299623 transcript variant X1	0/0	0/0	0/1	0/0	0/0	0/0	0/1	0/0	0/1	0/0
misSNP_705	705	NC_049688.1	1	6118142	G	C	uncharacterized LOC118299623 transcript variant X1	0/1	0/0	0/1	0/0	0/0	0/0	0/1	0/0	0/0	0/1
misSNP_706	706	NC_049688.1	1	6118156	T	C	uncharacterized LOC118299623 transcript variant X1	0/1	0/0	0/1	0/1	0/0	1/1	0/1	0/1	0/1	0/0
misSNP_707	707	NC_049688.1	1	6194904	G	A	VGF nerve growth factor inducible	0/0	0/0	0/1	1/1	0/0	0/1	0/0	0/1	1/1	0/1
misSNP_708	708	NC_049688.1	1	6195966	A	G	VGF nerve growth factor inducible	0/1	0/0	0/0	0/0	0/0	0/0	0/1	0/0	0/0	0/0
misSNP_709	709	NC_049688.1	1	6196553	A	C	VGF nerve growth factor inducible	0/1	0/0	0/1	0/0	0/0	0/0	0/0	0/0	0/1	0/0
misSNP_710	710	NC_049688.1	1	6196786	C	T	VGF nerve growth factor inducible	0/0	0/0	0/0	0/0	0/0	0/0	0/0	0/0	0/1	0/0
misSNP_711	711	NC_049688.1	1	6229475	A	T	pellino E3 ubiquitin protein ligase family member 3 transcript variant X1	0/0	0/0	0/0	0/0	0/1	0/0	0/0	0/0	0/0	0/0
misSNP_712	712	NC_049688.1	1	6229660	A	G	pellino E3 ubiquitin protein ligase family member 3 transcript variant X4	0/1	0/0	0/1	0/0	0/1	0/1	0/1	0/0	0/0	0/0
misSNP_713	713	NC_049688.1	1	6243096	A	G	tyrosine-protein kinase receptor TYRO3 transcript variant X2	0/0	0/0	0/0	0/1	0/0	0/1	0/0	0/0	0/1	0/0
misSNP_714	714	NC_049688.1	1	6244765	G	A	tyrosine-protein kinase receptor TYRO3 transcript variant X2	0/0	0/0	0/0	0/0	0/1	0/0	0/0	0/0	0/0	0/0
misSNP_715	715	NC_049688.1	1	6244766	C	A	tyrosine-protein kinase receptor TYRO3 transcript variant X2	0/0	0/0	0/0	0/1	0/0	0/1	0/0	0/1	0/1	0/0
misSNP_716	716	NC_049688.1	1	6245080	C	A	tyrosine-protein kinase receptor TYRO3 transcript variant X2	0/0	0/0	0/0	0/0	0/1	0/0	0/0	0/0	0/0	0/0
misSNP_717	717	NC_049688.1	1	6246704	C	T	tyrosine-protein kinase receptor TYRO3 transcript variant X2	0/0	0/0	0/0	0/1	0/0	0/1	0/0	0/0	0/1	0/0
misSNP_718	718	NC_049688.1	1	6246758	A	G	tyrosine-protein kinase receptor TYRO3 transcript variant X2	0/0	0/0	0/0	0/1	0/0	0/1	0/0	0/0	0/1	0/0
misSNP_719	719	NC_049688.1	1	6247196	G	T	tyrosine-protein kinase receptor TYRO3 transcript variant X2	0/1	0/0	0/1	0/0	0/0	0/1	0/1	0/0	0/0	0/0
misSNP_720	720	NC_049688.1	1	6247313	G	A	tyrosine-protein kinase receptor TYRO3 transcript variant X2	0/1	0/0	0/1	0/0	0/0	0/1	0/1	0/0	0/0	0/0
misSNP_721	721	NC_049688.1	1	6251310	G	A	tyrosine-protein kinase receptor TYRO3 transcript variant X2	1/1	1/1	0/1	0/1	0/1	1/1	1/1	0/1	1/1	1/1
misSNP_722	722	NC_049688.1	1	6257089	C	A	tyrosine-protein kinase receptor TYRO3 transcript variant X2	1/1	0/0	1/1	0/1	0/1	0/1	1/1	0/1	0/1	0/0
misSNP_723	723	NC_049688.1	1	6257176	C	T	tyrosine-protein kinase receptor TYRO3 transcript variant X2	1/1	./.	1/1	1/1	1/1	1/1	1/1	1/1	1/1	./.
misSNP_724	724	NC_049688.1	1	6291592	A	C	guanylate cyclase soluble subunit beta-2-like	1/1	0/0	1/1	0/1	0/1	0/1	1/1	0/1	0/1	0/0
misSNP_725	725	NC_049688.1	1	6291826	C	T	guanylate cyclase soluble subunit beta-2-like	0/1	0/0	0/1	0/0	0/1	0/1	0/1	0/0	0/0	0/0
misSNP_726	726	NC_049688.1	1	6296959	C	A	guanylate cyclase soluble subunit beta-2-like	0/0	0/0	0/0	0/1	0/0	0/1	0/0	0/0	0/1	0/0
misSNP_727	727	NC_049688.1	1	6297721	A	G	guanylate cyclase soluble subunit beta-2-like	0/0	1/1	0/0	1/1	0/1	0/0	0/0	1/1	0/1	1/1
misSNP_728	728	NC_049688.1	1	6297756	C	A	guanylate cyclase soluble subunit beta-2-like	0/0	0/0	0/0	0/1	0/0	0/0	0/0	0/1	0/0	0/0
misSNP_729	729	NC_049688.1	1	6305943	G	A	EH domain binding protein 1-like 1a transcript variant X1	0/1	0/0	0/1	0/1	0/1	0/1	0/1	0/0	0/1	0/0
misSNP_730	730	NC_049688.1	1	6306512	A	T	EH domain binding protein 1-like 1a transcript variant X1	0/1	0/0	0/1	0/0	0/1	0/0	0/1	0/0	0/0	0/0
misSNP_731	731	NC_049688.1	1	6306596	G	C	EH domain binding protein 1-like 1a transcript variant X1	0/0	0/0	0/0	0/1	0/0	0/1	0/0	0/0	0/1	0/0
misSNP_732	732	NC_049688.1	1	6307254	T	A	EH domain binding protein 1-like 1a transcript variant X1	0/1	1/1	0/0	0/1	0/1	0/0	0/0	1/1	0/0	1/1
misSNP_733	733	NC_049688.1	1	6307875	C	T	EH domain binding protein 1-like 1a transcript variant X1	0/1	0/0	0/1	0/1	0/0	0/1	0/1	0/0	0/1	0/0
misSNP_734	734	NC_049688.1	1	6307981	A	T	EH domain binding protein 1-like 1a transcript variant X1	0/0	0/0	0/0	0/0	0/1	0/0	0/0	0/0	0/0	0/0
misSNP_735	735	NC_049688.1	1	6308203	G	T	EH domain binding protein 1-like 1a transcript variant X1	0/0	0/0	0/0	0/1	0/0	0/1	0/0	0/0	0/1	0/0
misSNP_736	736	NC_049688.1	1	6309350	C	T	EH domain binding protein 1-like 1a transcript variant X1	0/0	0/0	0/0	0/1	0/0	0/1	0/0	0/0	0/1	0/0
misSNP_737	737	NC_049688.1	1	6309729	C	A	EH domain binding protein 1-like 1a transcript variant X1	0/0	0/0	0/0	0/1	0/0	0/1	0/0	0/0	0/1	0/0
misSNP_738	738	NC_049688.1	1	6310318	G	C	EH domain binding protein 1-like 1a transcript variant X1	0/0	0/0	0/0	0/1	0/0	0/1	0/0	0/0	0/1	0/0
misSNP_739	739	NC_049688.1	1	6310866	A	C	EH domain binding protein 1-like 1a transcript variant X1	0/0	0/0	0/0	0/1	0/0	0/1	0/0	0/0	0/1	0/0
misSNP_740	740	NC_049688.1	1	6311117	G	T	EH domain binding protein 1-like 1a transcript variant X1	0/0	1/1	0/0	0/1	0/1	0/0	0/0	1/1	0/0	1/1
misSNP_741	741	NC_049688.1	1	6311183	A	G	EH domain binding protein 1-like 1a transcript variant X1	0/0	0/0	0/0	0/1	0/0	0/1	0/0	0/0	0/1	0/0
misSNP_742	742	NC_049688.1	1	6311303	C	G	EH domain binding protein 1-like 1a transcript variant X1	0/1	0/0	0/1	0/0	0/0	0/1	0/1	0/0	0/0	0/0
misSNP_743	743	NC_049688.1	1	6311828	A	G	EH domain binding protein 1-like 1a transcript variant X1	0/1	0/0	0/1	0/1	0/0	0/1	0/1	0/0	0/1	0/0
misSNP_744	744	NC_049688.1	1	6312722	G	T	EH domain binding protein 1-like 1a transcript variant X1	0/1	0/0	0/1	0/1	0/0	0/1	0/1	0/0	0/1	0/0
misSNP_745	745	NC_049688.1	1	6312727	A	T	EH domain binding protein 1-like 1a transcript variant X1	0/1	0/0	0/1	0/1	0/0	0/1	0/1	0/0	0/1	0/0
misSNP_746	746	NC_049688.1	1	6313103	G	C	EH domain binding protein 1-like 1a transcript variant X1	0/0	0/0	0/0	0/0	0/0	0/0	0/0	0/0	0/1	0/0
misSNP_747	747	NC_049688.1	1	6313444	A	G	EH domain binding protein 1-like 1a transcript variant X1	0/1	0/0	0/1	0/0	0/0	0/0	0/1	0/0	0/0	0/0
misSNP_748	748	NC_049688.1	1	6314685	G	T	EH domain binding protein 1-like 1a transcript variant X1	0/1	0/0	0/1	0/1	0/0	0/1	0/1	0/0	0/1	0/0
misSNP_749	749	NC_049688.1	1	6315083	C	T	EH domain binding protein 1-like 1a transcript variant X1	0/1	0/0	0/1	0/1	0/0	0/1	0/1	0/0	0/1	0/0
misSNP_750	750	NC_049688.1	1	6315308	G	C	EH domain binding protein 1-like 1a transcript variant X1	0/1	0/0	0/1	0/1	0/0	0/1	0/1	0/0	0/1	0/0
misSNP_751	751	NC_049688.1	1	6315374	C	A	EH domain binding protein 1-like 1a transcript variant X1	0/1	0/0	0/1	0/1	0/0	0/1	0/1	0/0	0/1	0/0
misSNP_752	752	NC_049688.1	1	6315824	A	T	EH domain binding protein 1-like 1a transcript variant X1	0/1	0/0	0/1	0/1	0/0	0/1	0/1	0/0	0/1	0/0
misSNP_753	753	NC_049688.1	1	6315841	A	C	EH domain binding protein 1-like 1a transcript variant X1	0/1	0/0	0/1	0/1	0/0	0/1	0/1	0/0	0/1	0/0
misSNP_754	754	NC_049688.1	1	6316576	C	A	EH domain binding protein 1-like 1a transcript variant X1	0/1	0/0	0/1	0/1	0/0	0/1	0/1	0/0	0/1	0/0
misSNP_755	755	NC_049688.1	1	6317057	C	T	EH domain binding protein 1-like 1a transcript variant X1	0/1	0/0	0/1	0/1	0/0	0/1	0/1	0/0	0/1	0/0
misSNP_756	756	NC_049688.1	1	6317434	T	A	EH domain binding protein 1-like 1a transcript variant X1	0/1	0/0	0/1	0/1	0/0	0/1	0/1	0/0	0/1	0/0
misSNP_757	757	NC_049688.1	1	6317470	A	T	EH domain binding protein 1-like 1a transcript variant X1	0/1	0/0	0/1	0/1	0/0	0/1	0/1	0/0	0/1	0/0
misSNP_758	758	NC_049688.1	1	6320288	C	A	EH domain binding protein 1-like 1a transcript variant X2	0/1	0/0	0/1	0/1	0/0	0/1	0/1	0/0	0/1	0/0
misSNP_759	759	NC_049688.1	1	6320319	G	C	EH domain binding protein 1-like 1a transcript variant X2	0/1	0/0	0/1	0/1	0/0	0/1	0/1	0/0	0/1	0/0
misSNP_760	760	NC_049688.1	1	6322434	A	G	EH domain binding protein 1-like 1a transcript variant X2	1/1	0/0	1/1	0/1	0/0	1/1	1/1	0/0	0/1	0/0
misSNP_761	761	NC_049688.1	1	6322438	T	G	EH domain binding protein 1-like 1a transcript variant X2	1/1	0/0	1/1	0/1	0/0	1/1	1/1	0/0	0/1	0/0
misSNP_762	762	NC_049688.1	1	6341756	C	T	potassium channel subfamily K member 1 transcript variant X1	0/1	0/0	0/1	0/0	0/0	0/1	0/1	0/0	0/0	0/0
misSNP_763	763	NC_049688.1	1	6341966	T	C	potassium channel subfamily K member 1 transcript variant X1	0/0	0/0	0/0	0/1	0/0	0/1	0/0	0/0	0/1	0/0
misSNP_764	764	NC_049688.1	1	6343561	G	T	potassium channel subfamily K member 1 transcript variant X1	0/0	0/0	0/0	0/1	0/0	0/1	0/0	0/0	0/1	0/0
misSNP_765	765	NC_049688.1	1	6344613	G	A	TAF6-like RNA polymerase II p300/CBP-associated factor (PCAF)-associated factor	0/0	0/1	0/0	0/1	0/1	0/0	0/0	0/1	0/0	1/1
misSNP_766	766	NC_049688.1	1	6348017	T	A	TAF6-like RNA polymerase II p300/CBP-associated factor (PCAF)-associated factor	0/0	1/1	0/0	0/0	0/1	0/0	0/0	0/1	0/0	1/1
misSNP_767	767	NC_049688.1	1	6352141	A	G	cysteine three histidine 1	0/0	0/1	0/0	0/0	0/0	0/0	0/1	0/1	0/0	0/0
misSNP_768	768	NC_049688.1	1	6417332	T	C	ECSIT signaling integrator transcript variant X2	0/1	0/0	0/0	0/0	0/1	0/0	0/1	0/0	0/0	0/0
misSNP_769	769	NC_049688.1	1	6418418	G	T	ECSIT signaling integrator transcript variant X2	0/0	0/0	0/0	0/0	0/1	0/0	0/0	0/0	0/0	0/0
misSNP_770	770	NC_049688.1	1	6427964	C	A	proline-rich protein 36	0/0	0/0	0/0	0/0	0/0	0/0	0/0	0/0	0/1	0/0
misSNP_771	771	NC_049688.1	1	6428532	C	A	proline-rich protein 36	1/1	1/1	1/1	1/1	1/1	1/1	1/1	1/1	1/1	1/1
misSNP_772	772	NC_049688.1	1	6428544	G	A	proline-rich protein 36	0/1	0/1	0/0	0/0	0/0	0/0	0/1	0/1	0/0	0/1
misSNP_773	773	NC_049688.1	1	6429912	C	T	proline-rich protein 36	0/0	0/0	0/0	0/0	0/1	0/0	0/0	0/0	0/0	0/0
misSNP_774	774	NC_049688.1	1	6437635	C	A	uncharacterized protein C11orf95 homolog transcript variant X2	0/0	0/0	0/0	0/0	0/0	0/0	0/1	0/0	0/0	0/0
misSNP_775	775	NC_049688.1	1	6458499	G	A	reticulon 3 transcript variant X3	0/0	0/0	0/0	0/0	0/1	0/0	0/0	0/0	0/0	0/0
misSNP_776	776	NC_049688.1	1	6458592	C	G	reticulon 3 transcript variant X3	0/0	0/0	0/0	0/1	0/1	0/0	0/0	0/1	0/0	0/1
misSNP_777	777	NC_049688.1	1	6458598	G	C	reticulon 3 transcript variant X3	0/1	1/1	0/1	0/1	0/1	0/0	0/1	1/1	0/1	1/1
misSNP_778	778	NC_049688.1	1	6458681	G	T	reticulon 3 transcript variant X3	0/1	0/0	0/1	0/1	0/1	0/0	0/1	0/1	0/1	0/1
misSNP_779	779	NC_049688.1	1	6458906	C	T	reticulon 3 transcript variant X3	0/0	0/0	0/1	0/0	0/0	0/0	0/0	0/0	0/1	0/0
misSNP_780	780	NC_049688.1	1	6459315	A	G	reticulon 3 transcript variant X3	0/0	0/0	0/1	0/0	0/0	0/0	0/0	0/0	0/1	0/0
misSNP_781	781	NC_049688.1	1	6459425	A	T	reticulon 3 transcript variant X3	0/0	1/1	0/0	0/0	0/0	0/0	0/0	0/1	0/0	0/1
misSNP_782	782	NC_049688.1	1	6459950	G	A	reticulon 3 transcript variant X3	0/0	1/1	0/0	0/0	0/0	0/0	0/0	0/1	0/0	0/1
misSNP_783	783	NC_049688.1	1	6460502	T	C	reticulon 3 transcript variant X3	0/0	0/1	0/0	0/0	0/0	0/0	0/0	0/1	0/0	0/1
misSNP_784	784	NC_049688.1	1	6460520	C	T	reticulon 3 transcript variant X3	0/0	0/1	0/0	0/0	0/0	0/0	0/0	0/1	0/0	0/1
misSNP_785	785	NC_049688.1	1	6460539	C	G	reticulon 3 transcript variant X3	0/0	1/1	0/0	0/0	0/0	0/0	0/0	0/1	0/0	0/1
misSNP_786	786	NC_049688.1	1	6460667	C	G	reticulon 3 transcript variant X3	0/0	1/1	0/0	0/0	0/0	0/0	0/0	0/1	0/0	0/1
misSNP_787	787	NC_049688.1	1	6482614	G	T	multiple endocrine neoplasia I transcript variant X4	0/1	0/0	0/0	0/0	0/0	0/0	0/1	0/0	0/1	0/0
misSNP_788	788	NC_049688.1	1	6505662	T	A	mitogen-activated protein kinase kinase kinase kinase 2 transcript variant X3	0/0	0/0	0/0	0/0	0/0	0/0	0/0	0/0	0/1	0/0
misSNP_789	789	NC_049688.1	1	6507677	G	A	mitogen-activated protein kinase kinase kinase kinase 2 transcript variant X3	0/0	1/1	0/0	0/0	0/0	0/0	0/0	0/1	0/0	0/1
misSNP_790	790	NC_049688.1	1	6544345	A	C	phosphorylase glycogen muscle b	0/0	1/1	0/1	0/1	0/1	0/0	0/0	1/1	0/1	1/1
misSNP_791	791	NC_049688.1	1	6557973	A	G	protein C-ets-1-like	0/0	0/0	0/1	0/1	1/1	0/0	0/0	0/1	0/0	0/1
misSNP_792	792	NC_049688.1	1	6559393	C	T	protein C-ets-1-like	0/1	1/1	0/0	0/0	0/0	0/0	0/0	0/1	0/1	0/1
misSNP_793	793	NC_049688.1	1	6574475	T	C	guanylate cyclase soluble subunit beta-2 transcript variant X1	0/1	1/1	0/1	1/1	0/1	1/1	0/1	1/1	1/1	1/1
misSNP_794	794	NC_049688.1	1	6574532	C	T	guanylate cyclase soluble subunit beta-2 transcript variant X1	0/1	0/0	0/1	0/0	0/0	0/1	0/1	0/0	0/0	0/0
misSNP_795	795	NC_049688.1	1	6612932	C	T	muscarinic acetylcholine receptor M4-like	1/1	1/1	1/1	1/1	1/1	1/1	1/1	1/1	1/1	1/1
misSNP_796	796	NC_049688.1	1	6714839	A	T	diacylglycerol kinase zeta a transcript variant X8	0/0	0/0	0/1	0/0	0/1	0/0	0/0	0/0	0/0	0/0
misSNP_797	797	NC_049688.1	1	6715064	G	T	diacylglycerol kinase zeta a transcript variant X8	0/0	0/0	0/0	0/1	0/0	0/0	0/0	0/1	0/1	0/0
misSNP_798	798	NC_049688.1	1	6745469	G	C	crystallin alpha A	0/0	0/0	0/0	0/0	0/1	0/0	0/0	0/0	0/0	0/0
misSNP_799	799	NC_049688.1	1	6748586	C	G	heat shock transcription factor 2 binding protein	0/0	0/0	0/0	0/1	0/0	0/1	0/0	0/0	0/1	0/0
misSNP_800	800	NC_049688.1	1	6763931	C	T	coiled-coil domain containing 14 transcript variant X1	0/0	0/0	0/0	0/0	0/1	0/0	0/0	0/0	0/0	0/0
misSNP_801	801	NC_049688.1	1	6764047	C	T	coiled-coil domain containing 14 transcript variant X1	1/1	1/1	1/1	1/1	1/1	1/1	1/1	1/1	1/1	1/1
misSNP_802	802	NC_049688.1	1	6764048	T	C	coiled-coil domain containing 14 transcript variant X1	0/1	0/0	0/1	0/0	0/1	0/0	0/1	0/0	0/1	0/0
misSNP_803	803	NC_049688.1	1	6764234	T	C	coiled-coil domain containing 14 transcript variant X1	0/0	0/0	0/1	0/0	0/1	0/0	0/0	0/0	0/0	0/0
misSNP_804	804	NC_049688.1	1	6764535	T	C	coiled-coil domain containing 14 transcript variant X1	0/0	0/0	0/1	0/1	0/0	0/1	0/0	0/0	1/1	0/0
misSNP_805	805	NC_049688.1	1	6764561	C	A	coiled-coil domain containing 14 transcript variant X1	0/0	0/0	0/1	0/0	0/0	0/0	0/0	0/0	0/0	0/0
misSNP_806	806	NC_049688.1	1	6764573	A	G	coiled-coil domain containing 14 transcript variant X1	0/0	0/0	0/1	0/1	0/0	0/1	0/0	0/0	1/1	0/0
misSNP_807	807	NC_049688.1	1	6764708	T	C	coiled-coil domain containing 14 transcript variant X1	0/1	0/0	0/0	0/0	0/0	0/0	0/1	0/0	0/0	0/0
misSNP_808	808	NC_049688.1	1	6769968	G	A	DEAD (Asp-Glu-Ala-Asp) box polypeptide 4 transcript variant X2	0/0	0/0	0/0	0/1	0/0	0/1	0/0	0/0	0/1	0/0
misSNP_809	809	NC_049688.1	1	6772885	C	G	DEAD (Asp-Glu-Ala-Asp) box polypeptide 4 transcript variant X2	0/1	0/0	0/0	0/0	0/0	0/0	0/1	0/0	0/0	0/0
misSNP_810	810	NC_049688.1	1	6782059	G	C	ubiquitin-protein ligase E3A transcript variant X3	0/0	0/1	0/0	0/0	0/0	0/0	0/0	0/1	0/0	1/1
misSNP_811	811	NC_049688.1	1	6826988	G	A	DDRGK domain-containing protein 1-like	0/0	1/1	0/0	0/0	0/0	0/0	0/0	0/1	0/0	0/1
misSNP_812	812	NC_049688.1	1	6831446	C	T	cysteinyl-tRNA synthetase 2 mitochondrial	0/0	0/0	0/0	0/0	0/1	0/0	0/0	0/0	0/1	0/0
misSNP_813	813	NC_049688.1	1	6831822	C	T	cysteinyl-tRNA synthetase 2 mitochondrial	0/0	0/0	0/0	0/1	0/1	0/1	0/0	0/0	0/1	0/1
misSNP_814	814	NC_049688.1	1	6834648	C	T	cysteinyl-tRNA synthetase 2 mitochondrial	0/0	0/0	0/1	0/1	0/0	0/1	0/0	0/0	0/1	0/0
misSNP_815	815	NC_049688.1	1	6835344	G	C	cysteinyl-tRNA synthetase 2 mitochondrial	0/0	0/0	0/1	0/0	1/1	0/0	0/0	0/0	0/0	0/1
misSNP_816	816	NC_049688.1	1	6843519	A	G	solute carrier family 19 member 2 transcript variant X1	0/1	0/0	0/0	0/0	0/0	0/1	0/1	0/0	0/0	0/0
misSNP_817	817	NC_049688.1	1	6851817	C	T	ADP-ribosylation factor-like 6 interacting protein 6 transcript variant X1	0/1	0/0	0/1	0/0	0/1	0/1	0/1	0/0	0/0	0/0
misSNP_818	818	NC_049688.1	1	6864515	C	A	Rho GTPase activating protein 1 transcript variant X1	0/0	0/0	0/1	0/0	0/0	0/0	0/0	0/0	0/0	0/0
misSNP_819	819	NC_049688.1	1	6881874	C	A	1-phosphatidylinositol 45-bisphosphate phosphodiesterase delta-4-like	0/1	0/1	0/0	0/1	0/0	0/0	0/1	0/1	0/0	0/0
misSNP_820	820	NC_049688.1	1	6883100	A	T	1-phosphatidylinositol 45-bisphosphate phosphodiesterase delta-4-like	1/1	0/0	0/1	0/0	0/1	0/1	0/1	0/0	0/1	0/0
misSNP_821	821	NC_049688.1	1	6925605	C	T	double-stranded RNA-specific editase 1-like transcript variant X2	0/0	0/0	0/0	0/1	0/0	0/0	0/0	0/1	0/0	0/0
misSNP_822	822	NC_049688.1	1	6925886	C	T	double-stranded RNA-specific editase 1-like transcript variant X2	0/0	0/0	0/1	0/0	0/0	0/0	0/0	0/0	0/0	0/0
misSNP_823	823	NC_049688.1	1	6926330	A	G	double-stranded RNA-specific editase 1-like transcript variant X2	1/1	1/1	0/1	0/1	0/1	0/1	1/1	1/1	0/1	1/1
misSNP_824	824	NC_049688.1	1	6939475	G	A	centrosomal protein 70	0/0	0/0	0/0	0/1	0/0	0/1	0/0	0/0	0/1	0/0
misSNP_825	825	NC_049688.1	1	6939738	C	T	centrosomal protein 70	0/1	0/0	0/1	0/0	0/0	0/1	0/1	0/1	0/0	0/0
misSNP_826	826	NC_049688.1	1	6939881	G	A	centrosomal protein 70	0/0	0/0	0/0	0/1	0/0	0/0	0/0	0/1	0/0	0/0
misSNP_827	827	NC_049688.1	1	6940598	C	G	centrosomal protein 70	0/0	0/0	0/0	0/1	0/0	0/1	0/0	0/0	0/1	0/0
misSNP_828	828	NC_049688.1	1	6941319	G	A	centrosomal protein 70	0/0	1/1	0/1	1/1	0/1	0/1	0/0	1/1	1/1	0/1
misSNP_829	829	NC_049688.1	1	6942972	C	A	centrosomal protein 70	1/1	0/0	1/1	0/1	1/1	1/1	1/1	0/0	1/1	0/1
misSNP_830	830	NC_049688.1	1	6944987	G	A	ankyrin repeat domain-containing protein SOWAHC-like	0/0	0/0	0/0	0/1	0/0	0/0	0/0	0/1	0/1	0/0
misSNP_831	831	NC_049688.1	1	6945195	G	A	ankyrin repeat domain-containing protein SOWAHC-like	0/1	0/1	0/1	0/0	0/1	0/1	0/1	0/0	0/0	0/1
misSNP_832	832	NC_049688.1	1	6945281	C	G	ankyrin repeat domain-containing protein SOWAHC-like	0/1	1/1	0/1	0/1	0/1	1/1	0/1	1/1	1/1	0/0
misSNP_833	833	NC_049688.1	1	6945462	G	T	ankyrin repeat domain-containing protein SOWAHC-like	0/0	0/0	0/0	0/0	0/1	0/0	0/0	0/0	0/0	0/0
misSNP_834	834	NC_049688.1	1	6945530	G	A	ankyrin repeat domain-containing protein SOWAHC-like	0/1	0/0	0/1	0/0	0/0	0/1	0/1	0/0	0/0	0/0
misSNP_835	835	NC_049688.1	1	6945602	C	A	ankyrin repeat domain-containing protein SOWAHC-like	0/1	0/0	0/0	0/0	0/0	0/0	0/0	0/0	0/0	0/0
misSNP_836	836	NC_049688.1	1	6945713	G	T	ankyrin repeat domain-containing protein SOWAHC-like	0/0	1/1	0/0	0/1	0/0	0/0	0/0	1/1	0/1	0/1
misSNP_837	837	NC_049688.1	1	6952047	A	T	dehydrogenase/reductase (SDR family) X-linked	0/1	0/0	1/1	0/0	0/0	0/1	0/1	0/0	0/0	0/0
misSNP_838	838	NC_049688.1	1	6952084	G	A	dehydrogenase/reductase (SDR family) X-linked	0/0	0/0	0/0	0/0	0/1	0/0	0/0	0/0	0/0	0/0
misSNP_839	839	NC_049688.1	1	6952950	C	G	dehydrogenase/reductase (SDR family) X-linked	0/1	0/1	1/1	0/1	0/0	1/1	0/1	0/0	0/1	0/0
misSNP_840	840	NC_049688.1	1	6956430	C	T	dehydrogenase/reductase (SDR family) X-linked	0/0	0/0	0/1	0/1	0/0	0/1	0/0	0/0	0/1	0/0
misSNP_841	841	NC_049688.1	1	6958764	G	A	zinc finger BED domain-containing protein 1-like	0/1	0/0	0/0	0/0	0/1	0/0	0/1	0/0	0/0	0/1
misSNP_842	842	NC_049688.1	1	6959052	G	A	zinc finger BED domain-containing protein 1-like	0/1	0/0	0/1	0/1	0/0	0/1	0/1	0/1	0/1	0/0
misSNP_843	843	NC_049688.1	1	6963460	T	G	zinc finger BED domain-containing protein 1-like	0/1	0/0	0/1	1/1	0/0	1/1	0/1	0/1	0/1	0/0
misSNP_844	844	NC_049688.1	1	6991108	A	G	CD99 molecule transcript variant X1	0/0	0/0	0/0	0/0	0/1	0/0	0/0	0/0	0/0	0/0
misSNP_845	845	NC_049688.1	1	6999213	T	C	glycogenin 2 transcript variant X3	0/0	0/0	0/0	0/0	0/1	0/0	0/0	0/0	0/0	0/0
misSNP_846	846	NC_049688.1	1	6999215	G	A	glycogenin 2 transcript variant X3	0/0	0/0	0/0	0/1	0/0	0/1	0/0	0/0	0/1	0/0
misSNP_847	847	NC_049688.1	1	7001043	G	T	glycogenin 2 transcript variant X3	0/1	0/0	0/0	0/0	0/0	0/0	0/0	0/0	0/0	0/0
misSNP_848	848	NC_049688.1	1	7021596	T	C	matrix-remodelling associated 5a transcript variant X1	0/1	0/0	0/1	0/0	0/0	0/0	0/1	0/0	0/0	0/0
misSNP_849	849	NC_049688.1	1	7022366	A	C	matrix-remodelling associated 5a transcript variant X1	0/0	0/0	0/0	0/1	0/0	0/1	0/0	0/0	0/1	0/0
misSNP_850	850	NC_049688.1	1	7022588	A	G	matrix-remodelling associated 5a transcript variant X1	0/0	0/0	0/0	0/1	0/0	0/1	0/0	0/0	0/1	0/0
misSNP_851	851	NC_049688.1	1	7024778	A	G	matrix-remodelling associated 5a transcript variant X1	0/0	0/0	0/0	0/0	0/1	0/0	0/0	0/0	0/0	0/1
misSNP_852	852	NC_049688.1	1	7026220	A	G	matrix-remodelling associated 5a transcript variant X1	0/1	1/1	0/1	0/1	0/0	0/1	0/1	1/1	0/1	0/1
misSNP_853	853	NC_049688.1	1	7026273	C	T	matrix-remodelling associated 5a transcript variant X1	0/1	1/1	0/1	0/0	0/0	0/1	0/1	0/1	0/0	0/1
misSNP_854	854	NC_049688.1	1	7026861	C	A	matrix-remodelling associated 5a transcript variant X1	0/0	0/0	0/0	0/1	0/0	0/1	0/0	0/0	0/1	0/0
misSNP_855	855	NC_049688.1	1	7026903	G	T	matrix-remodelling associated 5a transcript variant X1	0/1	0/0	0/1	0/0	0/0	0/0	0/1	0/0	0/0	0/0
misSNP_856	856	NC_049688.1	1	7027065	T	C	matrix-remodelling associated 5a transcript variant X1	0/0	0/0	0/0	0/1	0/0	0/1	0/0	0/0	0/1	0/0
misSNP_857	857	NC_049688.1	1	7027081	G	T	matrix-remodelling associated 5a transcript variant X1	0/0	0/0	0/0	0/0	0/1	0/0	0/0	0/0	0/0	0/1
misSNP_858	858	NC_049688.1	1	7027329	A	T	matrix-remodelling associated 5a transcript variant X1	1/1	1/1	1/1	1/1	1/1	1/1	1/1	1/1	1/1	1/1
misSNP_859	859	NC_049688.1	1	7027332	T	A	matrix-remodelling associated 5a transcript variant X1	0/0	0/0	0/0	0/1	0/0	0/1	0/0	0/0	0/1	0/0
misSNP_860	860	NC_049688.1	1	7027840	T	C	matrix-remodelling associated 5a transcript variant X1	0/0	0/0	0/0	0/0	0/1	0/0	0/0	0/0	0/0	0/1
misSNP_861	861	NC_049688.1	1	7027849	G	A	matrix-remodelling associated 5a transcript variant X1	0/1	1/1	0/1	0/0	0/0	0/1	0/1	0/1	0/0	0/1
misSNP_862	862	NC_049688.1	1	7027947	G	A	matrix-remodelling associated 5a transcript variant X1	0/1	1/1	0/1	0/1	0/0	0/1	0/1	1/1	0/1	0/1
misSNP_863	863	NC_049688.1	1	7028517	T	A	matrix-remodelling associated 5a transcript variant X1	0/1	1/1	0/1	0/0	0/0	0/1	0/1	0/1	0/0	0/1
misSNP_864	864	NC_049688.1	1	7028671	T	C	matrix-remodelling associated 5a transcript variant X1	0/0	0/0	0/0	0/1	0/0	0/1	0/0	0/0	0/1	0/0
misSNP_865	865	NC_049688.1	1	7029069	A	G	matrix-remodelling associated 5a transcript variant X1	0/1	0/1	0/1	0/0	0/0	0/0	0/1	0/0	0/0	0/0
misSNP_866	866	NC_049688.1	1	7030129	G	T	matrix-remodelling associated 5a transcript variant X1	0/0	0/0	0/0	0/1	0/0	0/0	0/0	0/1	0/1	0/0
misSNP_867	867	NC_049688.1	1	7031004	G	T	matrix-remodelling associated 5a transcript variant X1	0/0	0/0	0/0	0/0	0/0	0/0	0/0	0/1	0/0	0/0
stopSNP_7	7	NC_049688.1	1	7031533	A	C		0/0	0/0	0/0	0/1	1/1	0/0	0/0	0/1	0/1	0/1
misSNP_868	868	NC_049688.1	1	7050735	G	T	protein kinase X-linked	0/0	0/0	0/0	0/1	0/1	0/0	0/0	0/1	0/0	0/0
misSNP_869	869	NC_049688.1	1	7259401	A	T	neuroligin 4 X-linked a transcript variant X2	0/1	0/0	0/1	0/1	0/0	0/1	0/1	0/1	0/0	0/0
misSNP_870	870	NC_049688.1	1	7259424	T	C	neuroligin 4 X-linked a transcript variant X2	0/0	0/0	0/0	0/1	0/1	0/1	0/0	0/0	0/1	0/1
misSNP_871	871	NC_049688.1	1	7321516	G	A	neuroligin 4 X-linked a transcript variant X2	0/0	0/1	0/0	0/0	0/0	0/0	0/0	0/0	0/0	0/0
misSNP_872	872	NC_049688.1	1	7349173	G	A	uncharacterized LOC118312732 transcript variant X1	0/1	0/1	0/1	0/1	0/0	1/1	0/1	0/1	0/1	0/0
misSNP_873	873	NC_049688.1	1	7354726	G	C	uncharacterized LOC118312732 transcript variant X1	0/1	0/0	0/1	0/0	0/0	0/1	0/1	0/0	0/1	0/0
misSNP_874	874	NC_049688.1	1	7391301	A	G	pseudouridine 5'-phosphatase	0/0	0/0	0/0	0/1	0/1	0/0	0/0	0/0	0/0	0/0
misSNP_875	875	NC_049688.1	1	7391340	T	C	pseudouridine 5'-phosphatase	0/0	0/0	0/1	0/1	0/0	0/1	0/0	0/0	0/1	0/0
misSNP_876	876	NC_049688.1	1	7414092	A	T	pseudouridine 5'-phosphatase	0/0	0/0	0/0	0/1	0/0	0/1	0/1	0/0	0/1	0/0
misSNP_877	877	NC_049688.1	1	7476974	G	C	patatin-like phospholipase domain containing 4 transcript variant X3	0/0	0/1	0/0	0/0	0/0	0/0	0/0	0/1	0/0	0/1
misSNP_878	878	NC_049688.1	1	7497751	C	T	anosmin 1a transcript variant X1	0/0	0/1	0/0	0/0	0/0	0/0	0/0	0/0	0/0	0/0
misSNP_879	879	NC_049688.1	1	7498304	A	G	anosmin 1a transcript variant X1	0/0	0/0	0/0	0/0	0/0	0/0	0/0	0/0	0/1	0/0
misSNP_880	880	NC_049688.1	1	7503567	T	C	anosmin 1a transcript variant X1	0/0	0/0	0/0	0/1	0/1	0/0	0/0	0/0	0/0	0/0
misSNP_881	881	NC_049688.1	1	7507319	C	T	anosmin 1a transcript variant X1	0/1	0/0	0/1	0/0	0/0	0/1	0/1	0/0	0/0	0/0
misSNP_882	882	NC_049688.1	1	7518237	G	C	anosmin 1a transcript variant X3	0/1	0/0	0/0	0/0	0/0	0/0	0/1	0/0	0/0	0/0
misSNP_883	883	NC_049688.1	1	7532191	G	A	protein downstream neighbor of son homolog transcript variant X1	0/0	0/1	0/0	0/0	0/0	0/0	0/0	0/0	0/0	0/0
misSNP_884	884	NC_049688.1	1	7540126	G	T	RUNX family transcription factor 1 transcript variant X6	0/1	0/1	0/1	1/1	1/1	0/1	0/1	0/0	1/1	0/1
misSNP_885	885	NC_049688.1	1	7544744	T	C	RUNX family transcription factor 1 transcript variant X6	0/1	0/0	0/1	0/0	0/0	0/1	0/1	0/0	0/0	0/0
misSNP_886	886	NC_049688.1	1	7580357	C	A	RUNX family transcription factor 1 transcript variant X8	0/0	0/0	0/0	0/1	0/1	0/0	0/0	0/0	0/0	0/0
misSNP_887	887	NC_049688.1	1	7639654	T	A	urotensin II-related peptide	0/0	1/1	0/1	0/0	0/0	0/0	0/0	1/1	0/1	0/1
misSNP_888	888	NC_049688.1	1	7645052	T	C	chloride intracellular channel protein 4 transcript variant X2	0/0	0/0	0/1	0/0	0/0	0/0	0/0	0/0	0/0	0/0
misSNP_889	889	NC_049688.1	1	7645831	C	T	chloride intracellular channel protein 4 transcript variant X2	0/1	0/0	0/1	0/0	0/0	0/1	0/1	0/0	0/0	0/0
misSNP_890	890	NC_049688.1	1	7649182	T	C	chloride intracellular channel protein 4 transcript variant X1	0/0	0/0	0/0	0/1	0/1	0/0	0/0	0/0	0/0	0/0
misSNP_891	891	NC_049688.1	1	7649364	C	G	chloride intracellular channel protein 4 transcript variant X1	0/0	0/1	0/0	0/0	0/0	0/0	0/0	0/0	0/1	0/0
misSNP_892	892	NC_049688.1	1	7649707	T	C	chloride intracellular channel protein 4 transcript variant X1	0/0	0/0	0/0	0/1	0/1	0/0	0/0	0/0	0/0	0/0
misSNP_893	893	NC_049688.1	1	7649829	T	C	chloride intracellular channel protein 4 transcript variant X1	0/0	0/0	0/0	0/1	0/1	0/0	0/0	0/0	0/0	0/0
misSNP_894	894	NC_049688.1	1	7650084	T	A	chloride intracellular channel protein 4 transcript variant X1	0/0	0/0	0/0	0/1	0/1	0/0	0/0	0/0	0/0	0/0
misSNP_895	895	NC_049688.1	1	7650231	C	G	chloride intracellular channel protein 4 transcript variant X1	0/0	0/1	0/0	0/0	0/0	0/0	0/0	0/0	0/1	0/0
misSNP_896	896	NC_049688.1	1	7650253	G	A	chloride intracellular channel protein 4 transcript variant X1	0/0	0/0	0/0	0/1	0/1	0/0	0/0	0/0	0/0	0/0
misSNP_897	897	NC_049688.1	1	7650272	C	A	chloride intracellular channel protein 4 transcript variant X1	0/0	0/0	0/0	0/1	0/1	0/0	0/0	0/0	0/0	0/0
misSNP_898	898	NC_049688.1	1	7650515	T	G	chloride intracellular channel protein 4 transcript variant X1	0/0	0/0	0/0	0/1	0/1	0/0	0/0	0/0	0/0	0/0
misSNP_899	899	NC_049688.1	1	7650652	C	T	chloride intracellular channel protein 4 transcript variant X1	0/0	0/0	0/0	0/1	0/1	0/0	0/0	0/0	0/0	0/0
misSNP_900	900	NC_049688.1	1	7650726	T	C	chloride intracellular channel protein 4 transcript variant X1	0/0	0/0	0/0	0/1	0/1	0/0	0/0	0/0	0/0	0/0
misSNP_901	901	NC_049688.1	1	7650843	C	T	chloride intracellular channel protein 4 transcript variant X1	0/0	0/0	0/0	0/1	0/1	0/0	0/0	0/0	0/0	0/0
misSNP_902	902	NC_049688.1	1	7650927	T	C	chloride intracellular channel protein 4 transcript variant X1	0/0	0/0	0/0	0/1	0/1	0/0	0/0	0/0	0/0	0/0
misSNP_903	903	NC_049688.1	1	7650945	T	A	chloride intracellular channel protein 4 transcript variant X1	0/1	0/1	0/0	0/0	0/0	0/0	0/0	1/1	0/0	0/1
misSNP_904	904	NC_049688.1	1	7651050	T	A	chloride intracellular channel protein 4 transcript variant X1	0/0	0/0	0/0	0/1	0/1	0/0	0/0	0/0	0/0	0/0
misSNP_905	905	NC_049688.1	1	7651066	C	T	chloride intracellular channel protein 4 transcript variant X1	0/0	0/0	0/0	0/1	0/1	0/0	0/0	0/0	0/0	0/0
misSNP_906	906	NC_049688.1	1	7651128	A	G	chloride intracellular channel protein 4 transcript variant X1	0/0	0/0	0/0	0/1	0/1	0/0	0/0	0/0	0/0	0/0
misSNP_907	907	NC_049688.1	1	7651143	C	A	chloride intracellular channel protein 4 transcript variant X1	0/0	0/0	0/0	0/1	0/1	0/0	0/0	0/0	0/0	0/0
misSNP_908	908	NC_049688.1	1	7651156	T	C	chloride intracellular channel protein 4 transcript variant X1	0/0	0/0	0/0	0/1	0/1	0/0	0/0	0/0	0/0	0/0
misSNP_909	909	NC_049688.1	1	7651224	G	A	chloride intracellular channel protein 4 transcript variant X1	0/0	0/0	0/0	0/1	0/1	0/0	0/0	0/0	0/0	0/0
misSNP_910	910	NC_049688.1	1	7651225	T	A	chloride intracellular channel protein 4 transcript variant X1	1/1	0/1	0/1	0/0	0/1	0/1	1/1	1/1	0/0	1/1
misSNP_911	911	NC_049688.1	1	7651321	G	C	chloride intracellular channel protein 4 transcript variant X1	0/0	0/0	0/0	0/1	0/0	0/1	0/0	0/0	0/1	0/0
misSNP_912	912	NC_049688.1	1	7651426	C	T	chloride intracellular channel protein 4 transcript variant X1	0/0	0/0	0/0	0/1	0/1	0/0	0/0	0/0	0/0	0/0
misSNP_913	913	NC_049688.1	1	7651500	C	T	chloride intracellular channel protein 4 transcript variant X1	0/0	0/0	0/0	0/1	0/1	0/0	0/0	0/0	0/0	0/0
misSNP_914	914	NC_049688.1	1	7651527	T	A	chloride intracellular channel protein 4 transcript variant X1	0/0	0/0	0/0	0/1	0/1	0/0	0/0	0/0	0/0	0/0
misSNP_915	915	NC_049688.1	1	7651837	G	A	chloride intracellular channel protein 4 transcript variant X1	0/0	0/0	0/0	0/1	0/1	0/0	0/0	0/0	0/0	0/0
misSNP_916	916	NC_049688.1	1	7661300	T	A	calcipressin-1-like transcript variant X2	0/0	0/0	0/1	0/0	0/0	0/0	0/0	0/0	0/1	0/0
misSNP_917	917	NC_049688.1	1	7661311	A	T	calcipressin-1-like transcript variant X2	0/0	0/0	0/0	1/1	0/1	0/1	0/0	0/0	0/1	0/0
misSNP_918	918	NC_049688.1	1	7672935	T	C	uncharacterized LOC118298786 transcript variant X6	0/1	0/1	1/1	1/1	0/1	1/1	0/1	0/0	1/1	0/0
misSNP_919	919	NC_049688.1	1	7674482	C	T	uncharacterized LOC118298786 transcript variant X6	0/0	0/0	0/0	0/1	0/1	0/0	0/0	0/0	0/0	0/0
misSNP_920	920	NC_049688.1	1	7674499	T	A	uncharacterized LOC118298786 transcript variant X6	0/1	0/0	0/0	0/0	0/0	0/0	0/1	0/0	0/0	0/0
misSNP_921	921	NC_049688.1	1	7674740	A	T	uncharacterized LOC118298786 transcript variant X6	0/0	0/1	0/0	0/1	0/0	0/1	0/0	0/0	0/1	0/0
misSNP_922	922	NC_049688.1	1	7675315	A	C	uncharacterized LOC118298786 transcript variant X6	0/1	0/0	0/1	0/0	0/0	0/1	0/1	0/0	0/0	0/0
misSNP_923	923	NC_049688.1	1	7675372	G	A	uncharacterized LOC118298786 transcript variant X6	1/1	1/1	1/1	1/1	1/1	1/1	1/1	1/1	1/1	1/1
misSNP_924	924	NC_049688.1	1	7706655	A	T	ligase IV DNA ATP-dependent	0/1	0/0	0/1	0/0	0/0	0/1	0/1	0/0	0/0	0/0
misSNP_925	925	NC_049688.1	1	7706767	C	G	ligase IV DNA ATP-dependent	0/0	1/1	0/0	0/0	0/0	0/0	0/0	1/1	0/0	0/1
misSNP_926	926	NC_049688.1	1	7707819	C	T	ligase IV DNA ATP-dependent	0/0	0/0	0/0	0/0	0/0	0/0	0/0	0/0	0/1	0/0
misSNP_927	927	NC_049688.1	1	7733551	G	A	insulin receptor substrate 2-like	0/0	0/0	0/0	0/0	0/1	0/0	0/0	0/0	0/0	0/0
misSNP_928	928	NC_049688.1	1	7755248	C	A	G protein-coupled receptor 137c	0/1	0/1	0/0	0/0	0/0	0/0	0/1	0/1	0/0	0/1
misSNP_929	929	NC_049688.1	1	7762904	C	T	thioredoxin domain containing 16	0/1	0/0	0/1	0/0	0/0	0/1	0/1	0/0	0/0	0/0
misSNP_930	930	NC_049688.1	1	7762928	G	C	thioredoxin domain containing 16	0/1	0/0	0/1	0/0	0/0	0/1	0/1	0/0	0/0	0/0
misSNP_931	931	NC_049688.1	1	7763360	G	A	thioredoxin domain containing 16	0/0	0/0	0/1	0/0	0/0	0/0	0/0	0/0	0/0	0/0
misSNP_932	932	NC_049688.1	1	7763988	C	A	thioredoxin domain containing 16	0/1	0/1	0/0	0/0	0/0	0/0	0/1	0/1	0/0	0/1
misSNP_933	933	NC_049688.1	1	7798764	C	A	striated muscle preferentially expressed protein kinase-like transcript variant X3	0/0	0/0	0/1	0/1	0/0	0/1	0/0	0/0	0/1	0/0
misSNP_934	934	NC_049688.1	1	7800438	G	T	striated muscle preferentially expressed protein kinase-like transcript variant X3	0/0	0/0	0/0	0/0	0/0	0/0	0/0	0/0	0/1	0/0
misSNP_935	935	NC_049688.1	1	7800589	C	T	striated muscle preferentially expressed protein kinase-like transcript variant X3	0/1	0/0	0/0	0/0	0/0	0/0	0/1	0/0	0/0	0/0
misSNP_936	936	NC_049688.1	1	7803490	T	A	striated muscle preferentially expressed protein kinase-like transcript variant X3	0/0	0/0	0/1	0/0	0/0	0/0	0/0	0/0	0/0	0/0
misSNP_937	937	NC_049688.1	1	7803564	A	C	striated muscle preferentially expressed protein kinase-like transcript variant X3	0/0	0/0	0/1	0/0	0/0	0/0	0/0	0/0	0/0	0/0
misSNP_938	938	NC_049688.1	1	7803799	G	C	striated muscle preferentially expressed protein kinase-like transcript variant X3	0/0	0/0	0/0	0/1	0/0	0/1	0/0	0/0	0/1	0/0
misSNP_939	939	NC_049688.1	1	7805293	G	C	striated muscle preferentially expressed protein kinase-like transcript variant X3	0/0	0/0	0/0	0/0	0/0	0/0	0/0	0/0	0/1	0/0
misSNP_940	940	NC_049688.1	1	7805371	C	T	striated muscle preferentially expressed protein kinase-like transcript variant X3	0/0	0/1	0/0	0/0	0/0	0/0	0/0	1/1	0/0	0/1
misSNP_941	941	NC_049688.1	1	7807455	G	C	striated muscle preferentially expressed protein kinase-like transcript variant X3	0/0	0/0	0/0	0/0	0/1	0/1	0/0	0/0	0/0	0/1
misSNP_942	942	NC_049688.1	1	7808330	A	G	striated muscle preferentially expressed protein kinase-like transcript variant X3	0/1	1/1	1/1	0/1	0/1	0/1	0/1	1/1	0/1	1/1
misSNP_943	943	NC_049688.1	1	7810741	G	T	striated muscle preferentially expressed protein kinase-like transcript variant X3	0/0	0/0	0/0	0/1	0/1	0/0	0/0	0/0	0/0	0/0
misSNP_944	944	NC_049688.1	1	7811634	T	C	striated muscle preferentially expressed protein kinase-like transcript variant X3	0/1	0/0	0/0	0/0	0/0	0/0	0/1	0/0	0/0	0/0
misSNP_945	945	NC_049688.1	1	7812668	T	C	striated muscle preferentially expressed protein kinase-like transcript variant X3	0/0	0/1	0/1	0/0	0/1	0/0	0/0	0/0	0/0	0/1
misSNP_946	946	NC_049688.1	1	7812948	C	T	striated muscle preferentially expressed protein kinase-like transcript variant X3	0/1	0/1	0/0	0/0	0/0	0/0	0/1	0/0	0/0	0/0
misSNP_947	947	NC_049688.1	1	7813189	G	C	striated muscle preferentially expressed protein kinase-like transcript variant X3	0/1	1/1	1/1	0/0	0/0	0/1	0/1	1/1	0/0	0/1
misSNP_948	948	NC_049688.1	1	7813450	C	A	striated muscle preferentially expressed protein kinase-like transcript variant X3	0/1	0/0	0/0	0/0	0/0	0/0	0/1	0/0	0/0	0/0
misSNP_949	949	NC_049688.1	1	7816744	T	C	striated muscle preferentially expressed protein kinase-like transcript variant X3	0/0	0/1	0/0	1/1	0/1	0/1	0/0	1/1	1/1	0/1
misSNP_950	950	NC_049688.1	1	7817135	A	C	striated muscle preferentially expressed protein kinase-like transcript variant X3	0/1	0/1	0/0	0/0	0/0	0/0	0/1	1/1	0/1	0/1
misSNP_951	951	NC_049688.1	1	7817449	C	T	striated muscle preferentially expressed protein kinase-like transcript variant X3	0/0	0/0	0/0	0/0	0/0	0/0	0/0	0/0	0/1	0/0
misSNP_952	952	NC_049688.1	1	7817770	T	A	striated muscle preferentially expressed protein kinase-like transcript variant X3	0/1	1/1	0/0	0/0	0/0	0/0	0/1	1/1	0/0	0/1
misSNP_953	953	NC_049688.1	1	7833971	C	T	striated muscle preferentially expressed protein kinase-like transcript variant X1	0/0	0/0	0/0	0/1	0/0	0/1	0/0	0/0	0/1	0/0
misSNP_954	954	NC_049688.1	1	7839108	C	T	inhibin subunit alpha	0/0	0/1	0/0	0/1	0/1	0/1	0/0	0/0	0/1	0/1
misSNP_955	955	NC_049688.1	1	7842155	T	C	gap junction gamma-1 protein-like transcript variant X1	0/0	0/0	0/0	0/0	0/1	0/0	0/0	0/0	0/0	0/1
misSNP_956	956	NC_049688.1	1	7842543	C	T	gap junction gamma-1 protein-like transcript variant X1	0/1	0/1	0/1	1/1	1/1	0/1	0/1	1/1	1/1	1/1
misSNP_957	957	NC_049688.1	1	7842911	T	C	gap junction gamma-1 protein-like transcript variant X1	0/1	0/1	0/1	0/0	0/0	0/1	0/1	0/0	0/0	0/0
misSNP_958	958	NC_049688.1	1	7866286	G	T	serine/threonine kinase 11 interacting protein transcript variant X2	0/1	1/1	0/1	0/1	0/0	0/1	0/1	1/1	1/1	0/1
misSNP_959	959	NC_049688.1	1	7871837	T	C	serine/threonine kinase 11 interacting protein transcript variant X2	0/0	0/0	0/0	0/1	1/1	0/0	0/0	0/0	0/0	0/1
misSNP_960	960	NC_049688.1	1	7871878	T	A	serine/threonine kinase 11 interacting protein transcript variant X2	0/1	0/0	0/0	0/0	0/0	0/0	0/1	0/0	0/0	0/0
misSNP_961	961	NC_049688.1	1	7872555	G	A	serine/threonine kinase 11 interacting protein transcript variant X2	0/0	1/1	0/0	0/0	0/0	0/0	0/0	1/1	0/0	0/1
misSNP_962	962	NC_049688.1	1	7897238	C	A	insulin-like growth factor binding protein 5a	0/1	0/0	0/1	0/0	0/0	0/1	0/1	0/1	0/0	0/0
misSNP_963	963	NC_049688.1	1	7897350	C	A	insulin-like growth factor binding protein 5a	0/1	0/1	0/0	0/0	0/1	0/0	0/1	0/0	0/0	0/1
misSNP_964	964	NC_049688.1	1	7926376	C	T	tensin 1a transcript variant X9	0/0	0/0	0/1	0/1	0/1	0/0	0/0	0/0	0/0	0/1
misSNP_965	965	NC_049688.1	1	7936611	C	T	tensin 1a transcript variant X11	0/0	0/1	0/0	0/0	0/0	0/0	0/0	0/0	0/0	0/0
misSNP_966	966	NC_049688.1	1	8022751	G	T	methyltransferase like 21A transcript variant X2	0/0	0/1	0/0	0/0	0/0	0/0	0/0	0/0	0/0	0/0
misSNP_967	967	NC_049688.1	1	8023170	A	T	methyltransferase like 21A transcript variant X2	0/0	0/0	0/0	0/0	0/1	0/0	0/0	0/0	0/0	0/1
misSNP_968	968	NC_049688.1	1	8023288	C	T	methyltransferase like 21A transcript variant X2	0/1	0/0	1/1	0/0	0/0	0/1	0/1	0/0	0/0	0/1
misSNP_969	969	NC_049688.1	1	8104988	G	C	Kruppel-like factor 7a	0/0	0/1	0/0	0/0	0/0	0/0	0/0	0/0	0/0	0/0
misSNP_970	970	NC_049688.1	1	8137063	G	T	receptor activity-modifying protein 1-like	0/0	0/1	0/0	0/0	0/0	0/0	0/0	1/1	0/0	0/1
misSNP_971	971	NC_049688.1	1	8301173	G	A	receptor tyrosine-protein kinase erbB-4-like transcript variant X2	0/0	0/0	0/0	0/0	0/1	0/0	0/0	0/0	0/0	0/1
misSNP_972	972	NC_049688.1	1	8355825	A	G	receptor tyrosine-protein kinase erbB-4-like transcript variant X2	0/0	0/1	0/0	0/0	0/1	0/0	0/0	0/0	0/0	0/0
misSNP_973	973	NC_049688.1	1	8406549	G	A	LanC antibiotic synthetase component C-like 1 (bacterial)	0/0	0/1	0/0	0/0	0/1	0/0	0/0	0/0	0/0	0/0
misSNP_974	974	NC_049688.1	1	8406558	G	T	LanC antibiotic synthetase component C-like 1 (bacterial)	0/0	0/0	0/1	1/1	0/0	0/0	0/0	0/0	0/1	0/0
misSNP_975	975	NC_049688.1	1	8408315	C	T	LanC antibiotic synthetase component C-like 1 (bacterial)	0/0	0/0	0/1	0/1	0/0	0/0	0/0	0/0	0/1	0/0
misSNP_976	976	NC_049688.1	1	8417784	C	A	myosin light polypeptide 3 skeletal muscle	1/1	1/1	1/1	1/1	1/1	1/1	1/1	1/1	1/1	1/1
misSNP_977	977	NC_049688.1	1	8420450	T	C	acyl-CoA dehydrogenase long chain	0/0	0/0	0/0	0/1	0/0	0/1	0/0	0/0	0/1	0/0
misSNP_978	978	NC_049688.1	1	8421216	G	T	acyl-CoA dehydrogenase long chain	0/0	0/0	0/0	0/0	0/0	0/1	0/0	0/0	0/0	0/0
misSNP_979	979	NC_049688.1	1	8422251	C	T	acyl-CoA dehydrogenase long chain	0/0	0/1	0/0	0/0	0/0	0/0	0/0	0/0	0/0	0/0
misSNP_980	980	NC_049688.1	1	8422262	G	A	acyl-CoA dehydrogenase long chain	0/0	0/1	0/0	0/0	0/0	0/0	0/0	0/0	0/0	0/0
misSNP_981	981	NC_049688.1	1	8423158	A	C	acyl-CoA dehydrogenase long chain	0/0	0/0	0/1	0/1	0/1	0/1	0/0	0/0	0/1	0/0
misSNP_982	982	NC_049688.1	1	8423502	G	A	acyl-CoA dehydrogenase long chain	0/1	0/0	0/1	0/0	0/0	0/1	0/1	0/0	0/0	0/0
misSNP_983	983	NC_049688.1	1	8424250	T	G	acyl-CoA dehydrogenase long chain	0/0	0/0	0/0	0/0	0/0	0/0	0/0	1/1	0/0	0/1
misSNP_984	984	NC_049688.1	1	8490342	C	T	microtubule-associated protein tau-like transcript variant X4	0/1	0/0	0/1	0/1	0/1	0/0	0/1	0/0	0/0	0/1
misSNP_985	985	NC_049688.1	1	8490656	C	G	microtubule-associated protein tau-like transcript variant X4	0/1	0/0	0/1	0/1	0/1	0/0	0/1	0/0	0/0	0/1
misSNP_986	986	NC_049688.1	1	8490846	G	A	microtubule-associated protein tau-like transcript variant X4	0/1	0/0	0/0	0/0	0/0	0/0	0/1	0/0	0/0	0/0
misSNP_987	987	NC_049688.1	1	8490848	G	A	microtubule-associated protein tau-like transcript variant X4	0/0	0/0	0/0	0/0	0/0	0/0	0/0	1/1	0/0	0/1
misSNP_988	988	NC_049688.1	1	8491216	A	T	microtubule-associated protein tau-like transcript variant X4	0/1	0/0	0/1	0/1	0/1	0/0	0/1	0/0	0/0	0/1
misSNP_989	989	NC_049688.1	1	8491239	T	C	microtubule-associated protein tau-like transcript variant X4	0/1	0/0	0/1	0/1	0/1	0/0	0/1	0/0	0/0	0/1
misSNP_990	990	NC_049688.1	1	8491970	G	T	microtubule-associated protein tau-like transcript variant X4	0/0	0/1	0/0	0/1	0/0	0/1	0/0	0/0	1/1	0/0
misSNP_991	991	NC_049688.1	1	8492120	A	G	microtubule-associated protein tau-like transcript variant X4	0/1	0/0	0/1	0/1	0/1	0/0	0/1	0/0	0/0	0/1
misSNP_992	992	NC_049688.1	1	8492872	C	T	microtubule-associated protein tau-like transcript variant X2	0/0	0/0	0/1	0/1	0/0	0/0	0/0	0/0	0/0	0/0
misSNP_993	993	NC_049688.1	1	8510891	G	A	protein unc-80 homolog	0/0	0/0	0/1	0/1	0/0	0/0	0/0	0/0	0/0	0/0
misSNP_994	994	NC_049688.1	1	8514588	C	T	protein unc-80 homolog	0/0	0/0	0/0	0/0	0/0	0/0	0/0	0/1	0/1	0/1
misSNP_995	995	NC_049688.1	1	8526188	C	T	protein unc-80 homolog	1/1	1/1	1/1	1/1	1/1	1/1	1/1	1/1	1/1	1/1
misSNP_996	996	NC_049688.1	1	8527443	A	G	protein unc-80 homolog	0/0	0/1	0/0	0/0	0/1	0/0	0/0	0/0	0/0	0/1
misSNP_997	997	NC_049688.1	1	8544860	C	A	protein unc-80 homolog	0/0	1/1	0/0	0/1	0/0	0/1	0/0	0/0	0/1	0/0
misSNP_998	998	NC_049688.1	1	8545703	T	C	protein unc-80 homolog	1/1	1/1	1/1	1/1	1/1	1/1	1/1	1/1	1/1	1/1
misSNP_999	999	NC_049688.1	1	8545734	T	C	protein unc-80 homolog	0/0	0/0	0/0	0/1	0/0	0/1	0/0	0/0	0/1	0/0
misSNP_1000	1000	NC_049688.1	1	8545932	C	T	protein unc-80 homolog	0/0	0/0	0/0	0/0	0/1	0/0	0/0	0/0	0/0	0/1
misSNP_1001	1001	NC_049688.1	1	8546017	C	A	protein unc-80 homolog	0/0	0/0	0/0	0/1	0/0	0/1	0/0	0/0	0/1	0/0
misSNP_1002	1002	NC_049688.1	1	8590205	G	A	nck-associated protein 5-like transcript variant X3	0/0	0/0	0/0	0/0	0/0	0/0	0/0	1/1	0/0	0/1
misSNP_1003	1003	NC_049688.1	1	8662559	G	T	nck-associated protein 5-like transcript variant X6	0/1	0/0	0/0	0/1	0/0	0/1	0/1	0/0	0/1	0/0
misSNP_1004	1004	NC_049688.1	1	8681377	T	A	nck-associated protein 5-like transcript variant X6	0/0	0/0	0/0	0/0	0/1	0/0	0/0	0/0	0/1	0/0
misSNP_1005	1005	NC_049688.1	1	8682094	C	T	nck-associated protein 5-like transcript variant X6	0/0	0/0	0/0	0/0	0/0	0/0	0/0	1/1	0/0	0/1
misSNP_1006	1006	NC_049688.1	1	8682194	A	G	nck-associated protein 5-like transcript variant X6	0/0	0/0	0/0	0/0	0/0	0/0	0/0	0/0	0/1	0/0
misSNP_1007	1007	NC_049688.1	1	8682380	C	A	nck-associated protein 5-like transcript variant X6	0/0	0/0	0/0	0/0	0/0	0/0	0/0	1/1	0/0	0/1
misSNP_1008	1008	NC_049688.1	1	8682986	T	G	nck-associated protein 5-like transcript variant X6	0/0	0/0	0/0	0/0	0/0	0/0	0/0	1/1	0/0	0/1
misSNP_1009	1009	NC_049688.1	1	8689435	T	C	nck-associated protein 5-like transcript variant X6	0/0	0/1	0/0	0/0	0/1	0/0	0/0	0/0	0/1	0/0
misSNP_1010	1010	NC_049688.1	1	8691663	T	G	nck-associated protein 5-like transcript variant X6	0/0	0/0	0/1	0/1	0/0	0/0	0/0	0/0	0/0	0/0
misSNP_1011	1011	NC_049688.1	1	8691956	T	A	nck-associated protein 5-like transcript variant X6	0/0	1/1	0/0	0/1	0/0	0/0	0/1	0/1	0/1	0/1
misSNP_1012	1012	NC_049688.1	1	8691957	A	T	nck-associated protein 5-like transcript variant X6	0/0	1/1	0/0	0/1	0/0	0/0	0/1	0/1	0/0	0/1
misSNP_1013	1013	NC_049688.1	1	8691975	T	A	nck-associated protein 5-like transcript variant X6	0/0	1/1	0/0	0/1	0/0	0/0	0/1	0/1	0/1	0/1
misSNP_1014	1014	NC_049688.1	1	8697516	C	T	nck-associated protein 5-like transcript variant X6	0/0	0/0	0/0	0/0	0/1	0/0	0/0	0/0	0/1	0/0
misSNP_1015	1015	NC_049688.1	1	8730378	G	A	actin-related protein 3	0/0	0/0	0/0	0/1	0/1	0/1	0/0	0/0	0/1	0/0
misSNP_1016	1016	NC_049688.1	1	8733338	T	C	transmembrane protein 182-like transcript variant X2	0/1	0/1	1/1	0/1	0/0	0/1	0/1	0/0	0/1	0/0
misSNP_1017	1017	NC_049688.1	1	8733341	A	G	transmembrane protein 182-like transcript variant X2	0/1	0/1	1/1	0/1	0/0	0/1	0/1	0/0	0/1	0/0
misSNP_1018	1018	NC_049688.1	1	8733483	C	T	transmembrane protein 182-like transcript variant X2	0/1	0/1	0/1	0/0	0/0	0/1	0/1	0/0	0/0	0/0
misSNP_1019	1019	NC_049688.1	1	8737867	T	A	transmembrane protein 182-like transcript variant X2	0/0	0/1	0/0	0/0	0/0	0/0	0/0	0/0	0/0	0/0
misSNP_1020	1020	NC_049688.1	1	9053957	T	C	mitochondrial ribosomal protein S9	0/0	0/1	0/0	0/1	0/0	0/1	0/0	0/0	0/1	0/0
misSNP_1021	1021	NC_049688.1	1	9063060	A	G	mitochondrial ribosomal protein S9	0/1	0/0	0/1	0/0	0/0	0/1	0/1	0/0	0/1	0/0
misSNP_1022	1022	NC_049688.1	1	9065469	T	C	SLAIN motif-containing protein 1-like transcript variant X2	0/1	0/1	0/0	0/0	0/0	0/0	0/1	0/0	0/0	0/0
misSNP_1023	1023	NC_049688.1	1	9094619	C	A	protein FAM171B	1/1	0/1	1/1	1/1	0/0	1/1	1/1	0/0	1/1	0/0
stopSNP_8	8	NC_049688.1	1	9096504	G	T		0/0	0/0	0/0	0/1	0/0	0/0	0/0	0/0	0/0	0/0
misSNP_1024	1024	NC_049688.1	1	9099884	C	G	zinc finger SWIM-type containing 2 transcript variant X2	1/1	1/1	0/1	0/1	1/1	1/1	1/1	1/1	1/1	1/1
misSNP_1025	1025	NC_049688.1	1	9099922	G	T	zinc finger SWIM-type containing 2 transcript variant X2	0/0	0/0	0/0	0/1	0/0	0/1	0/0	0/0	1/1	0/0
misSNP_1026	1026	NC_049688.1	1	9099951	A	T	zinc finger SWIM-type containing 2 transcript variant X2	1/1	0/0	0/1	0/0	1/1	0/1	1/1	1/1	0/0	1/1
misSNP_1027	1027	NC_049688.1	1	9099952	T	C	zinc finger SWIM-type containing 2 transcript variant X2	1/1	0/0	1/1	1/1	1/1	1/1	1/1	1/1	1/1	1/1
misSNP_1028	1028	NC_049688.1	1	9099985	C	G	zinc finger SWIM-type containing 2 transcript variant X2	1/1	0/0	0/1	0/0	1/1	0/1	1/1	1/1	0/0	1/1
misSNP_1029	1029	NC_049688.1	1	9100018	G	C	zinc finger SWIM-type containing 2 transcript variant X2	1/1	0/0	0/1	0/0	1/1	0/1	1/1	1/1	0/0	1/1
misSNP_1030	1030	NC_049688.1	1	9102610	G	T	zinc finger SWIM-type containing 2 transcript variant X2	0/1	0/0	0/0	0/0	0/0	0/0	0/0	0/0	0/0	0/0
misSNP_1031	1031	NC_049688.1	1	9125489	T	G	collagen alpha-2(V) chain-like	0/1	0/0	0/1	1/1	0/0	0/1	0/1	0/0	1/1	0/1
misSNP_1032	1032	NC_049688.1	1	9126593	T	C	collagen alpha-2(V) chain-like	1/1	1/1	1/1	1/1	1/1	1/1	1/1	1/1	1/1	1/1
misSNP_1033	1033	NC_049688.1	1	9131518	A	G	collagen alpha-2(V) chain-like	0/1	0/0	0/1	0/1	0/0	0/0	0/1	0/0	0/1	0/0
misSNP_1034	1034	NC_049688.1	1	9131928	G	A	collagen alpha-2(V) chain-like	0/0	0/0	0/1	0/1	0/0	0/0	0/0	0/0	0/1	0/0
misSNP_1035	1035	NC_049688.1	1	9146119	C	G	collagen alpha-2(V) chain-like	0/0	0/0	0/1	0/1	0/0	0/0	0/0	0/0	0/1	0/0
misSNP_1036	1036	NC_049688.1	1	9152210	A	G	pejvakin transcript variant X2	0/1	0/0	1/1	0/0	0/0	0/1	0/1	0/0	0/0	0/0
misSNP_1037	1037	NC_049688.1	1	9152225	G	A	pejvakin transcript variant X2	0/0	0/0	0/0	0/1	0/0	0/0	0/0	0/1	0/1	0/0
misSNP_1038	1038	NC_049688.1	1	9152638	G	A	pejvakin transcript variant X2	0/0	0/0	0/0	0/1	0/0	0/1	0/0	0/0	0/1	0/0
misSNP_1039	1039	NC_049688.1	1	9155983	C	G	PWP2 small subunit processome component	0/1	0/1	0/1	0/1	1/1	1/1	0/1	1/1	0/1	1/1
misSNP_1040	1040	NC_049688.1	1	9156413	G	A	PWP2 small subunit processome component	0/0	0/0	0/0	0/1	0/0	0/1	0/0	0/0	0/1	0/0
misSNP_1041	1041	NC_049688.1	1	9159893	G	T	PWP2 small subunit processome component	0/0	0/1	0/0	0/0	0/0	0/0	0/0	0/0	0/0	0/0
misSNP_1042	1042	NC_049688.1	1	9159905	C	T	PWP2 small subunit processome component	0/0	0/0	0/0	0/1	0/0	0/1	0/0	0/0	0/1	0/0
misSNP_1043	1043	NC_049688.1	1	9160112	C	T	PWP2 small subunit processome component	0/0	0/0	0/1	0/1	0/0	0/0	0/0	0/0	0/1	0/0
misSNP_1044	1044	NC_049688.1	1	9160723	G	C	PWP2 small subunit processome component	0/0	0/1	0/0	0/0	0/0	0/0	0/0	0/0	0/0	0/0
misSNP_1045	1045	NC_049688.1	1	9165094	C	T	embryonic ectoderm development	0/0	0/0	0/1	0/0	0/0	0/1	0/1	0/0	0/0	0/0
misSNP_1046	1046	NC_049688.1	1	9171027	T	C	ATPase copper transporting beta	0/1	0/1	0/1	0/1	0/1	0/1	0/1	0/0	0/1	0/1
misSNP_1047	1047	NC_049688.1	1	9171111	C	T	ATPase copper transporting beta	0/1	0/1	0/1	0/1	1/1	0/1	0/1	1/1	0/1	1/1
misSNP_1048	1048	NC_049688.1	1	9173952	C	T	ATPase copper transporting beta	0/0	0/0	0/0	0/0	0/1	0/0	0/0	1/1	0/0	0/1
misSNP_1049	1049	NC_049688.1	1	9179570	A	T	ATPase copper transporting beta	0/0	0/1	0/0	0/0	0/0	0/0	0/0	0/0	0/0	0/0
misSNP_1050	1050	NC_049688.1	1	9180371	G	C	ATPase copper transporting beta	0/0	0/0	0/0	0/0	0/1	0/0	0/0	1/1	0/0	0/1
misSNP_1051	1051	NC_049688.1	1	9190983	A	G	leucine-rich repeat-containing protein 3-like	0/1	0/0	0/0	0/0	1/1	0/0	0/1	1/1	0/1	1/1
misSNP_1052	1052	NC_049688.1	1	9270558	A	C	glycerol-3-phosphate dehydrogenase 2 (mitochondrial)	0/1	0/1	0/0	0/0	0/0	0/0	0/1	0/0	0/0	0/0
misSNP_1053	1053	NC_049688.1	1	9313985	G	A	inactive dipeptidyl peptidase 10-like transcript variant X3	0/0	0/0	0/1	0/1	0/0	0/0	0/0	0/0	0/0	0/0
misSNP_1054	1054	NC_049688.1	1	9317932	T	C	inactive dipeptidyl peptidase 10-like transcript variant X3	0/1	0/0	0/1	0/0	1/1	0/1	0/1	1/1	0/1	1/1
misSNP_1055	1055	NC_049688.1	1	9322895	T	C	inactive dipeptidyl peptidase 10-like transcript variant X3	0/1	0/0	0/1	0/0	0/0	0/1	0/1	0/0	0/0	0/0
misSNP_1056	1056	NC_049688.1	1	9323806	C	T	inactive dipeptidyl peptidase 10-like transcript variant X3	0/0	0/0	0/1	0/1	0/0	0/0	0/0	0/0	0/0	0/0
misSNP_1057	1057	NC_049688.1	1	9325122	G	A	inactive dipeptidyl peptidase 10-like transcript variant X3	0/0	0/1	0/0	0/0	0/0	0/0	0/0	0/0	0/0	0/0
misSNP_1058	1058	NC_049688.1	1	9342976	C	G	inactive dipeptidyl peptidase 10-like transcript variant X3	0/0	0/0	0/0	0/0	0/1	0/0	0/0	1/1	0/1	0/1
stopSNP_9	9	NC_049688.1	1	9346531	C	A		0/1	0/0	0/0	0/0	0/0	0/0	0/0	0/0	0/0	0/0
misSNP_1059	1059	NC_049688.1	1	9375903	T	A	uncharacterized LOC118314221	0/0	0/0	0/0	0/0	0/1	0/0	0/0	1/1	0/0	0/1
misSNP_1060	1060	NC_049688.1	1	9375933	T	G	uncharacterized LOC118314221	0/0	0/1	0/0	0/0	0/0	0/0	0/0	0/0	0/0	0/0
misSNP_1061	1061	NC_049688.1	1	9383085	G	T	protein Shroom2-like	0/0	0/1	0/0	0/0	0/0	0/0	0/0	0/0	0/0	0/0
misSNP_1062	1062	NC_049688.1	1	9383133	T	C	protein Shroom2-like	0/1	0/0	0/1	0/0	0/0	0/1	0/1	0/0	0/0	0/0
misSNP_1063	1063	NC_049688.1	1	9391993	G	A	protein Shroom2-like	0/0	0/0	0/0	0/1	0/0	0/1	0/0	0/0	0/1	0/0
misSNP_1064	1064	NC_049688.1	1	9392241	G	T	protein Shroom2-like	1/1	1/1	1/1	0/1	0/1	0/1	1/1	1/1	0/1	0/1
misSNP_1065	1065	NC_049688.1	1	9393210	C	A	protein Shroom2-like	0/1	0/1	0/0	0/0	0/1	0/0	0/1	1/1	0/1	0/1
misSNP_1066	1066	NC_049688.1	1	9393466	G	A	protein Shroom2-like	0/0	0/0	0/0	0/1	0/0	0/1	0/0	0/0	0/1	0/0
misSNP_1067	1067	NC_049688.1	1	9395513	C	A	protein Shroom2-like	0/1	0/0	0/1	0/0	0/0	0/1	0/1	0/0	0/0	0/0
misSNP_1068	1068	NC_049688.1	1	9395683	C	G	protein Shroom2-like	0/0	0/0	0/0	0/0	0/1	0/0	0/0	0/0	0/0	0/1
misSNP_1069	1069	NC_049688.1	1	9396562	T	A	protein Shroom2-like	0/0	0/1	0/0	0/0	0/0	0/0	0/0	0/0	0/0	0/0
misSNP_1070	1070	NC_049688.1	1	9403680	A	C	neuronal acetylcholine receptor subunit alpha-2-like	0/0	0/1	0/0	0/0	0/0	0/0	0/0	0/0	0/0	0/0
misSNP_1071	1071	NC_049688.1	1	9405129	G	A	neuronal acetylcholine receptor subunit alpha-2-like	0/0	0/0	0/0	0/0	0/1	0/0	0/0	0/0	0/0	0/1
misSNP_1072	1072	NC_049688.1	1	9418045	T	G	D-beta-hydroxybutyrate dehydrogenase mitochondrial-like	./.	1/1	0/1	0/1	1/1	0/1	1/1	1/1	1/1	1/1
misSNP_1073	1073	NC_049688.1	1	9438941	C	T	inositol polyphosphate-4-phosphatase type I Ab transcript variant X12	0/0	0/1	0/1	0/1	0/1	0/0	0/0	0/0	0/0	0/1
misSNP_1074	1074	NC_049688.1	1	9465398	G	C	growth/differentiation factor 8-like	0/0	0/0	0/0	0/1	0/1	0/1	0/0	1/1	1/1	0/1
misSNP_1075	1075	NC_049688.1	1	9465432	A	G	growth/differentiation factor 8-like	0/0	0/0	0/0	0/1	0/1	0/1	0/0	1/1	1/1	0/1
misSNP_1076	1076	NC_049688.1	1	9466642	C	G	growth/differentiation factor 8-like	0/0	0/1	0/1	1/1	0/1	0/1	0/0	0/0	1/1	0/1
misSNP_1077	1077	NC_049688.1	1	9467350	A	G	growth/differentiation factor 8-like	0/1	1/1	0/1	1/1	1/1	0/1	0/1	1/1	1/1	1/1
misSNP_1078	1078	NC_049688.1	1	9467360	C	T	growth/differentiation factor 8-like	0/0	0/1	0/1	1/1	0/1	0/1	0/0	0/0	1/1	0/1
misSNP_1079	1079	NC_049688.1	1	9476199	A	T	zinc finger BED domain-containing protein 4-like	1/1	1/1	0/1	0/0	1/1	0/1	1/1	1/1	0/0	1/1
misSNP_1080	1080	NC_049688.1	1	9476381	T	C	zinc finger BED domain-containing protein 4-like	0/1	0/1	0/0	0/0	0/0	0/0	0/1	0/0	0/0	0/0
misSNP_1081	1081	NC_049688.1	1	9500566	T	C	glutaminase a transcript variant X2	1/1	1/1	1/1	1/1	1/1	1/1	1/1	1/1	1/1	1/1
misSNP_1082	1082	NC_049688.1	1	9518637	T	C	NGFI-A-binding protein 1-like	0/0	0/0	0/0	0/0	0/1	0/0	0/0	0/0	0/0	0/1
misSNP_1083	1083	NC_049688.1	1	9521339	G	C	NGFI-A-binding protein 1-like	0/1	0/1	0/1	1/1	0/1	0/1	0/1	1/1	1/1	0/1
misSNP_1084	1084	NC_049688.1	1	9555858	C	T	major facilitator superfamily domain containing 6a transcript variant X7	0/0	0/0	0/1	0/1	0/0	0/0	0/0	0/0	0/0	0/0
misSNP_1085	1085	NC_049688.1	1	9582161	A	T	aryl hydrocarbon receptor 1b	0/1	0/1	0/0	0/0	0/0	0/0	0/1	0/0	0/1	0/0
misSNP_1086	1086	NC_049688.1	1	9584771	G	A	aryl hydrocarbon receptor 1b	0/0	0/1	0/1	1/1	0/0	0/1	0/0	0/0	0/1	0/0
misSNP_1087	1087	NC_049688.1	1	9584973	T	G	aryl hydrocarbon receptor 1b	0/1	0/1	0/0	0/0	0/1	0/0	0/1	1/1	0/1	0/1
misSNP_1088	1088	NC_049688.1	1	9585855	C	T	aryl hydrocarbon receptor 1b	0/0	0/0	0/0	0/0	0/1	0/0	0/0	1/1	0/0	0/1
misSNP_1089	1089	NC_049688.1	1	9610905	G	A	aryl hydrocarbon receptor 2	0/0	0/0	0/0	0/0	0/1	0/0	0/0	0/1	0/0	0/1
misSNP_1090	1090	NC_049688.1	1	9611301	T	C	aryl hydrocarbon receptor 2	0/0	0/0	0/0	0/0	1/1	0/0	0/0	1/1	0/0	1/1
misSNP_1091	1091	NC_049688.1	1	9612005	T	C	aryl hydrocarbon receptor 2	0/0	0/0	0/0	0/0	1/1	0/0	0/0	1/1	0/0	0/1
misSNP_1092	1092	NC_049688.1	1	9612778	T	G	aryl hydrocarbon receptor 2	0/0	0/0	0/0	0/0	1/1	0/1	0/0	1/1	0/0	1/1
misSNP_1093	1093	NC_049688.1	1	9613315	C	T	aryl hydrocarbon receptor 2	0/0	0/0	0/0	0/0	1/1	0/0	0/0	1/1	0/0	1/1
misSNP_1094	1094	NC_049688.1	1	9616662	T	C	aryl hydrocarbon receptor 2	0/0	0/0	0/0	0/0	1/1	0/1	0/0	1/1	0/0	0/1
misSNP_1095	1095	NC_049688.1	1	9709338	A	T	SH3-domain binding protein 4a transcript variant X2	0/0	0/0	0/0	0/1	0/0	0/1	0/0	0/0	0/1	0/0
misSNP_1096	1096	NC_049688.1	1	9709784	C	T	SH3-domain binding protein 4a transcript variant X2	0/0	0/1	0/0	0/0	0/0	0/0	0/0	0/0	0/0	0/1
misSNP_1097	1097	NC_049688.1	1	9710017	G	T	SH3-domain binding protein 4a transcript variant X2	0/0	0/0	0/1	0/1	0/0	0/0	0/0	0/0	0/0	0/0
misSNP_1098	1098	NC_049688.1	1	9710096	G	A	SH3-domain binding protein 4a transcript variant X2	0/0	0/0	0/0	0/0	0/1	0/0	0/0	1/1	0/0	0/1
misSNP_1099	1099	NC_049688.1	1	9710428	G	A	SH3-domain binding protein 4a transcript variant X2	0/0	0/0	0/0	0/0	0/1	0/0	0/0	1/1	0/0	0/1
misSNP_1100	1100	NC_049688.1	1	9711029	G	A	SH3-domain binding protein 4a transcript variant X2	0/0	0/1	0/0	0/0	0/1	0/0	0/0	1/1	0/0	0/1
misSNP_1101	1101	NC_049688.1	1	9741422	C	T	aldehyde oxidase 6 transcript variant X2	0/1	0/0	1/1	1/1	0/0	1/1	0/1	0/0	1/1	0/0
misSNP_1102	1102	NC_049688.1	1	9741515	G	A	aldehyde oxidase 6 transcript variant X2	0/1	0/0	1/1	1/1	0/0	1/1	0/1	0/0	1/1	0/0
misSNP_1103	1103	NC_049688.1	1	9744093	T	A	aldehyde oxidase 6 transcript variant X2	0/1	0/1	0/0	0/0	0/1	0/0	0/1	1/1	0/0	0/1
misSNP_1104	1104	NC_049688.1	1	9754144	G	A	aldehyde oxidase 5	0/1	0/1	0/0	0/0	0/1	0/0	0/1	0/1	0/0	0/1
misSNP_1105	1105	NC_049688.1	1	9756678	G	C	aldehyde oxidase 5	0/1	0/1	0/1	0/1	0/1	1/1	0/1	0/0	0/1	0/1
misSNP_1106	1106	NC_049688.1	1	9756735	A	G	aldehyde oxidase 5	0/1	0/1	0/1	0/1	0/1	1/1	0/1	0/0	0/1	0/1
misSNP_1107	1107	NC_049688.1	1	9757673	A	G	aldehyde oxidase 5	0/1	0/1	0/1	0/1	0/1	0/0	0/1	0/1	0/1	0/1
misSNP_1108	1108	NC_049688.1	1	9758999	G	T	aldehyde oxidase 5	0/1	0/0	0/1	0/1	0/0	1/1	0/1	0/0	0/1	0/0
misSNP_1109	1109	NC_049688.1	1	9777540	G	A	von Willebrand factor D and EGF domain-containing protein	1/1	1/1	1/1	1/1	1/1	1/1	1/1	1/1	1/1	1/1
misSNP_1110	1110	NC_049688.1	1	9777543	C	T	von Willebrand factor D and EGF domain-containing protein	0/1	0/1	0/0	0/0	1/1	0/0	0/1	1/1	0/1	1/1
misSNP_1111	1111	NC_049688.1	1	9777834	C	T	von Willebrand factor D and EGF domain-containing protein	0/0	0/0	0/1	0/1	0/0	0/0	0/0	0/0	0/0	0/0
misSNP_1112	1112	NC_049688.1	1	9779740	G	C	von Willebrand factor D and EGF domain-containing protein	0/1	0/1	0/1	0/1	0/1	1/1	0/1	0/0	0/1	0/1
misSNP_1113	1113	NC_049688.1	1	9780932	G	C	von Willebrand factor D and EGF domain-containing protein	1/1	1/1	1/1	1/1	1/1	1/1	1/1	1/1	1/1	1/1
misSNP_1114	1114	NC_049688.1	1	9780933	C	G	von Willebrand factor D and EGF domain-containing protein	0/1	0/1	0/0	0/0	0/1	0/0	0/1	1/1	0/1	0/1
misSNP_1115	1115	NC_049688.1	1	9781533	G	T	von Willebrand factor D and EGF domain-containing protein	0/1	0/0	0/1	0/1	0/0	1/1	0/1	0/0	0/1	0/0
misSNP_1116	1116	NC_049688.1	1	9783234	T	A	von Willebrand factor D and EGF domain-containing protein	0/0	0/0	0/0	0/0	0/1	0/0	0/0	0/0	0/0	0/1
misSNP_1117	1117	NC_049688.1	1	9785063	T	C	von Willebrand factor D and EGF domain-containing protein	0/1	0/0	0/1	0/1	0/0	1/1	0/1	0/0	0/1	0/0
misSNP_1118	1118	NC_049688.1	1	9788625	G	A	kynureninase transcript variant X5	0/0	0/1	0/0	0/0	0/0	0/0	0/0	0/0	0/0	0/0
misSNP_1119	1119	NC_049688.1	1	9788896	C	T	kynureninase transcript variant X5	0/1	0/0	0/1	0/1	0/0	1/1	0/1	0/0	0/1	0/0
stopSNP_10	10	NC_049688.1	1	9788977	C	A		0/0	0/0	0/0	0/1	0/0	0/1	0/0	0/0	0/1	0/0
misSNP_1120	1120	NC_049688.1	1	9794945	G	A	kynureninase transcript variant X6	0/0	0/0	0/1	0/1	0/1	0/0	0/0	1/1	0/0	0/1
misSNP_1121	1121	NC_049688.1	1	9809561	C	T	kynureninase transcript variant X9	0/1	0/0	1/1	0/1	0/0	0/1	0/1	0/0	0/0	0/0
misSNP_1122	1122	NC_049688.1	1	9810038	C	T	kynureninase transcript variant X9	0/1	0/1	1/1	1/1	0/0	1/1	0/1	0/0	1/1	0/0
misSNP_1123	1123	NC_049688.1	1	10480826	C	A	origin recognition complex subunit 4	0/0	0/1	0/0	0/0	0/0	0/0	0/0	0/0	0/0	0/0
misSNP_1124	1124	NC_049688.1	1	10499420	G	A	methyl-CpG-binding domain protein 5-like transcript variant X2	0/0	0/1	0/0	0/0	0/0	0/0	0/0	0/0	0/0	0/0
misSNP_1125	1125	NC_049688.1	1	10517306	C	G	kinesin heavy chain-like	1/1	0/1	1/1	1/1	0/1	1/1	1/1	0/0	1/1	0/1
misSNP_1126	1126	NC_049688.1	1	10518749	C	T	kinesin heavy chain-like	0/0	0/1	0/0	0/0	0/0	0/0	0/0	0/0	0/0	0/0
misSNP_1127	1127	NC_049688.1	1	10566174	T	C	four and a half LIM domains protein 2-like	0/0	0/0	0/0	0/0	0/1	0/0	0/0	0/1	0/0	0/1
misSNP_1128	1128	NC_049688.1	1	10575718	G	A	PI-PLC X domain-containing protein 1-like transcript variant X1	0/0	0/0	0/1	0/1	0/0	0/0	0/0	0/0	0/1	0/0
misSNP_1129	1129	NC_049688.1	1	10577382	C	T	PI-PLC X domain-containing protein 1-like transcript variant X1	0/0	0/0	0/0	0/0	0/1	0/0	0/0	0/0	0/0	0/1
misSNP_1130	1130	NC_049688.1	1	10580668	C	A	collagen alpha-1(XVIII) chain-like transcript variant X2	0/0	0/0	0/1	0/1	0/1	0/0	0/0	0/0	0/1	0/0
misSNP_1131	1131	NC_049688.1	1	10580681	C	A	collagen alpha-1(XVIII) chain-like transcript variant X2	0/0	0/0	0/1	0/1	0/1	0/0	0/0	0/0	0/1	0/0
misSNP_1132	1132	NC_049688.1	1	10592424	G	T	collagen alpha-1(XVIII) chain-like transcript variant X2	0/0	0/0	0/0	0/0	0/1	0/0	0/0	0/1	0/0	0/1
misSNP_1133	1133	NC_049688.1	1	10592425	C	G	collagen alpha-1(XVIII) chain-like transcript variant X2	0/0	0/0	0/0	0/0	0/1	0/0	0/0	0/1	0/0	0/1
misSNP_1134	1134	NC_049688.1	1	10640880	T	C	transmembrane protein 237B-like transcript variant X8	0/0	0/0	0/1	0/1	0/0	0/0	0/0	0/0	0/0	0/0
misSNP_1135	1135	NC_049688.1	1	10642902	G	A	transmembrane protein 237B-like transcript variant X8	0/0	0/1	0/0	0/0	0/0	0/0	0/0	0/0	0/0	0/0
misSNP_1136	1136	NC_049688.1	1	10648495	C	A	membrane protein palmitoylated 4b (MAGUK p55 subfamily member 4) transcript variant X1	0/0	0/1	0/1	0/1	0/0	0/0	0/0	0/0	0/1	0/0
misSNP_1137	1137	NC_049688.1	1	10661748	C	G	alsin Rho guanine nucleotide exchange factor ALS2 b transcript variant X3	0/0	0/0	0/0	0/1	0/0	0/1	0/0	0/0	0/1	0/0
misSNP_1138	1138	NC_049688.1	1	10669474	C	T	alsin Rho guanine nucleotide exchange factor ALS2 b transcript variant X3	0/1	0/0	0/1	0/0	0/0	0/1	0/1	0/0	0/0	0/0
misSNP_1139	1139	NC_049688.1	1	10675018	G	C	claudin-34-like	0/0	0/1	0/0	0/0	0/0	0/0	0/0	0/0	0/0	0/0
misSNP_1140	1140	NC_049688.1	1	10675027	A	G	claudin-34-like	0/0	0/1	0/0	0/0	0/0	0/0	0/0	0/0	0/0	0/0
misSNP_1141	1141	NC_049688.1	1	10702044	C	G	receptor-type tyrosine-protein phosphatase-like N transcript variant X1	0/0	0/1	0/0	0/0	0/0	0/0	0/0	0/0	0/0	0/0
misSNP_1142	1142	NC_049688.1	1	10723032	G	T	aspartyl aminopeptidase transcript variant X2	0/0	0/0	0/0	0/0	0/0	0/1	0/0	0/0	0/0	0/0
misSNP_1143	1143	NC_049688.1	1	10785785	T	A	nonhomologous end-joining factor 1 transcript variant X2	0/1	0/0	0/1	0/0	0/0	0/1	0/1	0/0	0/0	0/0
misSNP_1144	1144	NC_049688.1	1	10794913	G	A	nonhomologous end-joining factor 1 transcript variant X2	0/0	0/0	0/0	0/1	0/0	0/0	0/0	0/0	0/0	0/0
misSNP_1145	1145	NC_049688.1	1	10802161	G	T	X-linked retinitis pigmentosa GTPase regulator-like	0/0	0/0	0/0	0/0	0/0	0/0	0/0	0/0	0/1	0/0
misSNP_1146	1146	NC_049688.1	1	10803246	A	C	X-linked retinitis pigmentosa GTPase regulator-like	1/1	1/1	0/1	0/0	1/1	0/1	1/1	1/1	0/0	1/1
misSNP_1147	1147	NC_049688.1	1	10803927	A	T	X-linked retinitis pigmentosa GTPase regulator-like	0/0	0/0	0/0	0/1	0/0	0/0	0/0	0/0	1/1	0/0
misSNP_1148	1148	NC_049688.1	1	10808635	C	T	obscurin like cytoskeletal adaptor 1a	0/0	0/1	0/0	0/0	0/0	0/0	0/0	0/0	0/0	0/0
misSNP_1149	1149	NC_049688.1	1	10809320	T	G	obscurin like cytoskeletal adaptor 1a	0/0	0/1	0/0	0/1	0/0	0/0	0/0	0/0	0/1	0/1
misSNP_1150	1150	NC_049688.1	1	10809782	C	T	obscurin like cytoskeletal adaptor 1a	1/1	1/1	0/1	0/0	0/1	0/1	1/1	1/1	0/0	0/1
misSNP_1151	1151	NC_049688.1	1	10813853	G	A	obscurin like cytoskeletal adaptor 1a	0/0	0/0	0/0	0/1	0/0	0/0	0/0	0/0	0/1	0/0
misSNP_1152	1152	NC_049688.1	1	10814196	C	T	obscurin like cytoskeletal adaptor 1a	0/0	0/0	0/0	0/1	0/0	0/0	0/0	0/0	0/1	0/0
misSNP_1153	1153	NC_049688.1	1	10814706	G	A	obscurin like cytoskeletal adaptor 1a	0/1	0/0	0/1	0/0	0/0	0/1	0/1	0/0	0/0	0/0
misSNP_1154	1154	NC_049688.1	1	10814825	T	A	obscurin like cytoskeletal adaptor 1a	0/1	0/1	0/0	0/0	0/0	0/0	0/1	0/0	0/0	0/0
misSNP_1155	1155	NC_049688.1	1	10814911	T	G	obscurin like cytoskeletal adaptor 1a	0/1	0/1	0/0	0/0	0/0	0/0	0/1	0/0	0/0	0/0
misSNP_1156	1156	NC_049688.1	1	10817237	T	A	obscurin like cytoskeletal adaptor 1a	0/0	0/0	0/0	0/1	0/0	0/0	0/0	0/0	0/0	0/0
misSNP_1157	1157	NC_049688.1	1	10817375	C	A	obscurin like cytoskeletal adaptor 1a	0/1	0/1	0/0	0/0	0/0	0/0	0/1	0/0	0/0	0/0
misSNP_1158	1158	NC_049688.1	1	10856417	C	A	sodium/potassium-transporting ATPase subunit alpha-1 transcript variant X2	0/0	0/0	0/0	0/0	0/0	0/0	0/0	0/1	0/0	0/0
misSNP_1159	1159	NC_049688.1	1	10922089	C	T	prospero homeobox protein 1-like	0/0	0/0	0/1	0/1	0/0	0/1	0/0	0/0	1/1	0/0
misSNP_1160	1160	NC_049688.1	1	10946665	G	T	prospero homeobox protein 1-like	0/0	0/1	0/1	0/1	0/0	0/1	0/0	0/0	1/1	0/0
misSNP_1161	1161	NC_049688.1	1	10947308	C	T	prospero homeobox protein 1-like	0/0	0/1	0/1	0/1	0/0	0/1	0/0	0/0	0/1	0/0
misSNP_1162	1162	NC_049688.1	1	10948177	T	C	prospero homeobox protein 1-like	1/1	0/1	0/1	0/1	1/1	0/1	1/1	1/1	0/1	1/1
misSNP_1163	1163	NC_049688.1	1	10948464	G	A	prospero homeobox protein 1-like	0/0	0/0	0/0	0/0	0/1	0/0	0/0	0/0	0/0	0/1
misSNP_1164	1164	NC_049688.1	1	11057871	C	T	epithelial cell-transforming sequence 2 oncogene-like transcript variant X4	0/1	0/0	0/1	0/0	0/0	0/1	0/1	0/0	0/0	0/0
misSNP_1165	1165	NC_049688.1	1	11058939	G	A	epithelial cell-transforming sequence 2 oncogene-like transcript variant X4	1/1	0/1	1/1	0/1	0/0	1/1	1/1	0/0	1/1	0/0
misSNP_1166	1166	NC_049688.1	1	11065061	G	A	epithelial cell-transforming sequence 2 oncogene-like transcript variant X4	0/1	0/0	0/1	0/0	0/0	0/1	0/1	0/0	0/0	0/0
misSNP_1167	1167	NC_049688.1	1	11066457	C	A	epithelial cell-transforming sequence 2 oncogene-like transcript variant X4	0/0	0/0	0/0	0/1	0/0	0/0	0/0	0/0	0/0	0/0
misSNP_1168	1168	NC_049688.1	1	11076653	T	C	filamin A interacting protein 1-like transcript variant X3	0/0	0/0	0/0	0/0	0/0	0/0	0/0	0/0	0/1	0/0
misSNP_1169	1169	NC_049688.1	1	11108968	A	C	filamin A interacting protein 1-like transcript variant X2	0/0	0/0	0/0	0/1	0/1	0/0	0/0	0/0	0/1	0/1
misSNP_1170	1170	NC_049688.1	1	11109491	C	A	filamin A interacting protein 1-like transcript variant X2	0/0	0/0	0/1	0/1	0/0	0/1	0/0	0/0	0/1	0/0
misSNP_1171	1171	NC_049688.1	1	11135432	G	A	uncharacterized protein LOC570187 homolog	0/0	0/0	0/1	0/1	0/0	0/1	0/0	0/0	0/1	0/0
misSNP_1172	1172	NC_049688.1	1	11135434	C	G	uncharacterized protein LOC570187 homolog	0/0	0/0	0/1	0/1	0/0	0/1	0/0	0/0	0/1	0/0
misSNP_1173	1173	NC_049688.1	1	11137524	G	T	uncharacterized protein LOC570187 homolog	0/0	0/0	0/0	0/0	0/1	0/0	0/0	1/1	0/0	0/1
misSNP_1174	1174	NC_049688.1	1	11137525	A	T	uncharacterized protein LOC570187 homolog	0/0	0/0	0/0	0/0	0/1	0/0	0/0	1/1	0/0	0/1
misSNP_1175	1175	NC_049688.1	1	11165343	T	G	collagen alpha-1(VIII) chain-like transcript variant X2	0/0	0/1	0/1	0/1	0/0	0/1	0/0	0/0	0/1	0/0
misSNP_1176	1176	NC_049688.1	1	11165960	A	T	collagen alpha-1(VIII) chain-like transcript variant X2	1/1	0/1	1/1	0/1	0/1	1/1	1/1	1/1	1/1	0/1
misSNP_1177	1177	NC_049688.1	1	11195259	G	T	WW domain binding protein 4	0/1	0/1	0/1	1/1	0/1	0/1	0/1	1/1	0/1	0/1
misSNP_1178	1178	NC_049688.1	1	11200228	G	A	mitochondrial translational release factor 1	0/0	0/0	0/0	0/1	0/0	0/0	0/0	0/0	0/0	0/0
misSNP_1179	1179	NC_049688.1	1	11201678	G	A	coiled-coil domain-containing protein 122-like	0/1	0/1	0/0	0/1	0/0	0/0	0/1	0/0	0/0	0/0
misSNP_1180	1180	NC_049688.1	1	11236666	C	T	TSC22 domain family protein 1-like	0/0	0/0	0/1	0/1	0/0	0/1	0/0	0/0	0/1	0/0
misSNP_1181	1181	NC_049688.1	1	11237266	G	C	TSC22 domain family protein 1-like	0/0	0/0	0/1	0/1	0/0	0/1	0/0	0/0	0/1	0/0
misSNP_1182	1182	NC_049688.1	1	11237794	G	A	TSC22 domain family protein 1-like	0/1	0/1	1/1	0/1	1/1	1/1	0/1	1/1	1/1	1/1
misSNP_1183	1183	NC_049688.1	1	11237815	C	A	TSC22 domain family protein 1-like	0/0	0/1	0/0	0/0	0/0	0/0	0/0	0/0	0/0	0/0
misSNP_1184	1184	NC_049688.1	1	11237916	G	A	TSC22 domain family protein 1-like	0/0	0/0	0/0	0/0	1/1	0/0	0/0	1/1	0/0	1/1
misSNP_1185	1185	NC_049688.1	1	11250356	C	T	--	0/0	0/0	0/0	0/0	0/1	0/0	0/0	0/0	0/0	1/1
misSNP_1186	1186	NC_049688.1	1	11254196	C	T	--	0/0	0/0	0/0	0/0	0/1	0/0	0/0	0/0	0/0	0/1
misSNP_1187	1187	NC_049688.1	1	11380034	A	G	uncharacterized LOC118313818 transcript variant X2	0/0	0/1	0/0	0/0	0/1	0/0	0/0	0/0	0/0	0/1
misSNP_1188	1188	NC_049688.1	1	11760376	G	A	uncharacterized LOC118309849	0/1	0/1	0/1	0/1	0/1	0/1	0/1	1/1	0/1	0/1
misSNP_1189	1189	NC_049688.1	1	11770362	A	G	phosphoribosylglycinamide formyltransferase	0/1	0/1	0/1	0/0	0/0	0/1	0/1	0/0	0/0	0/1
misSNP_1190	1190	NC_049688.1	1	11771368	G	T	phosphoribosylglycinamide formyltransferase	0/1	0/1	0/1	0/1	0/1	0/1	0/1	1/1	0/1	0/1
misSNP_1191	1191	NC_049688.1	1	11773704	T	C	N-6 adenine-specific DNA methyltransferase 1 transcript variant X1	0/1	0/1	0/1	0/0	0/1	0/1	0/1	0/0	0/0	0/1
misSNP_1192	1192	NC_049688.1	1	11817389	C	T	uncharacterized LOC118309832	0/1	0/1	0/1	0/0	0/0	0/1	0/1	0/0	0/0	0/0
misSNP_1193	1193	NC_049688.1	1	11827773	T	C	uncharacterized LOC118309813	0/1	0/1	0/1	0/0	0/0	0/1	0/1	0/0	0/0	0/0
misSNP_1194	1194	NC_049688.1	1	11828294	C	G	uncharacterized LOC118309813	0/1	0/1	0/1	1/1	0/1	0/1	0/1	1/1	0/1	0/1
misSNP_1195	1195	NC_049688.1	1	11829213	G	C	uncharacterized LOC118309813	0/1	0/1	0/1	0/0	0/1	0/1	0/1	0/0	0/0	0/1
misSNP_1196	1196	NC_049688.1	1	11829214	A	T	uncharacterized LOC118309813	0/1	0/1	0/1	0/0	0/1	0/1	0/1	0/0	0/0	0/1
misSNP_1197	1197	NC_049688.1	1	11829788	A	C	uncharacterized LOC118309813	0/1	0/1	0/1	0/0	0/1	0/1	0/1	0/0	0/0	0/1
misSNP_1198	1198	NC_049688.1	1	11830476	A	C	uncharacterized LOC118309813	0/0	0/0	0/0	0/0	0/0	0/0	0/0	0/0	0/1	0/0
misSNP_1199	1199	NC_049688.1	1	11830494	G	A	uncharacterized LOC118309813	0/1	0/1	0/1	0/1	0/0	0/1	0/1	0/0	0/1	0/0
misSNP_1200	1200	NC_049688.1	1	11831238	G	C	uncharacterized LOC118309813	1/1	1/1	1/1	1/1	1/1	1/1	1/1	1/1	1/1	1/1
misSNP_1201	1201	NC_049688.1	1	11831409	T	G	uncharacterized LOC118309813	0/1	0/1	0/1	0/0	0/1	0/1	0/1	0/0	0/0	0/1
misSNP_1202	1202	NC_049688.1	1	11831481	G	A	uncharacterized LOC118309813	0/0	0/0	0/0	0/1	0/0	0/0	0/0	0/0	0/0	0/0
misSNP_1203	1203	NC_049688.1	1	11859371	C	G	uncharacterized LOC118309916 transcript variant X2	0/0	0/0	0/0	0/1	0/0	0/0	0/0	0/0	0/0	0/0
misSNP_1204	1204	NC_049688.1	1	11859407	A	G	uncharacterized LOC118309916 transcript variant X2	0/0	0/0	0/0	0/1	0/0	0/0	0/0	0/0	0/0	0/0
misSNP_1205	1205	NC_049688.1	1	11859625	C	T	uncharacterized LOC118309916 transcript variant X2	0/1	0/1	0/0	0/0	0/0	0/0	0/1	0/0	0/0	0/0
stopSNP_11	11	NC_049688.1	1	11891107	C	A		0/0	0/0	0/0	0/0	0/1	0/0	0/0	1/1	0/0	0/1
misSNP_1206	1206	NC_049688.1	1	11891959	C	T	uncharacterized LOC118308944 transcript variant X2	0/0	0/0	0/0	0/0	0/1	0/0	0/0	0/0	0/0	0/1
misSNP_1207	1207	NC_049688.1	1	11942222	C	A	transcription elongation factor A N-terminal and central domain-containing protein transcript variant X2	0/0	0/0	0/0	0/0	0/0	0/0	0/0	0/0	0/1	0/0
misSNP_1208	1208	NC_049688.1	1	11982027	A	C	histone deacetylase 4-like transcript variant X6	0/1	0/1	0/1	0/0	0/0	0/1	0/1	0/0	0/0	0/0
misSNP_1209	1209	NC_049688.1	1	11991705	C	T	histone deacetylase 4-like transcript variant X6	0/0	0/0	0/1	0/1	0/0	0/1	0/0	0/0	0/1	0/0
misSNP_1210	1210	NC_049688.1	1	12006735	C	T	histone deacetylase 4-like transcript variant X6	0/0	0/0	0/0	0/0	0/1	0/0	0/0	0/0	0/0	0/1
misSNP_1211	1211	NC_049688.1	1	12052895	C	G	intermediate filament protein ON3-like transcript variant X6	0/1	0/1	0/1	0/1	0/0	0/1	0/1	0/0	0/1	0/0
misSNP_1212	1212	NC_049688.1	1	12054708	C	A	keratin type I cytoskeletal 18-like transcript variant X3	0/1	0/1	0/1	0/0	0/0	0/1	0/1	0/0	0/0	0/0
misSNP_1213	1213	NC_049688.1	1	12056756	T	A	keratin type I cytoskeletal 18-like transcript variant X3	0/1	0/1	0/1	0/1	0/0	0/1	0/1	0/0	0/1	0/1
misSNP_1214	1214	NC_049688.1	1	12082993	G	A	C-X-C chemokine receptor type 1-like	0/0	0/0	0/0	0/0	0/1	0/0	0/0	0/0	0/0	0/1
misSNP_1215	1215	NC_049688.1	1	12083448	A	G	C-X-C chemokine receptor type 1-like	0/0	0/0	0/0	0/0	0/1	0/0	0/0	0/0	0/0	0/1
misSNP_1216	1216	NC_049688.1	1	12098757	C	A	cytochrome P450 4F22-like	0/0	0/0	0/0	0/0	0/1	0/0	0/0	0/0	0/0	0/1
misSNP_1217	1217	NC_049688.1	1	12118901	C	A	zinc finger MIZ domain-containing protein 2-like transcript variant X2	0/0	0/0	0/1	0/1	0/0	0/1	0/0	0/0	0/1	0/0
misSNP_1218	1218	NC_049688.1	1	12207988	T	C	piggyBac transposable element-derived protein 4-like	0/0	0/0	0/0	0/0	0/1	0/0	0/0	0/0	0/0	0/1
misSNP_1219	1219	NC_049688.1	1	12208253	A	G	piggyBac transposable element-derived protein 4-like	0/0	0/0	0/0	0/0	0/1	0/0	0/0	0/0	0/0	0/1
misSNP_1220	1220	NC_049688.1	1	12208911	T	A	piggyBac transposable element-derived protein 4-like	0/1	0/0	0/1	0/0	0/0	0/1	0/1	0/0	0/0	0/0
misSNP_1221	1221	NC_049688.1	1	12209082	T	C	piggyBac transposable element-derived protein 4-like	0/0	0/0	0/0	0/0	0/1	0/0	0/0	0/0	0/0	0/1
misSNP_1222	1222	NC_049688.1	1	12209109	G	C	piggyBac transposable element-derived protein 4-like	0/0	0/0	0/0	0/0	0/1	0/0	0/0	0/0	0/0	0/1
misSNP_1223	1223	NC_049688.1	1	12209279	T	G	piggyBac transposable element-derived protein 4-like	0/1	0/0	0/0	0/0	0/0	0/0	0/1	0/0	0/0	0/0
misSNP_1224	1224	NC_049688.1	1	12209328	T	C	piggyBac transposable element-derived protein 4-like	0/1	0/0	0/0	0/0	0/0	0/0	0/1	0/0	0/0	0/0
misSNP_1225	1225	NC_049688.1	1	12210563	G	C	piggyBac transposable element-derived protein 4-like	0/0	0/0	0/0	0/0	0/1	0/0	0/0	0/0	0/0	0/1
stopSNP_12	12	NC_049688.1	1	12864442	G	T		0/0	0/0	0/0	0/0	0/0	0/0	0/0	0/0	0/0	0/1
misSNP_1226	1226	NC_049688.1	1	12956234	C	T	kinesin-like protein KIF2A transcript variant X2	0/0	0/0	0/0	0/0	0/1	0/0	0/0	0/0	0/0	0/1
misSNP_1227	1227	NC_049688.1	1	12993799	A	C	uncharacterized LOC118307062 transcript variant X2	0/0	0/0	0/0	0/0	0/1	0/0	0/0	0/0	0/0	0/1
stopSNP_13	13	NC_049688.1	1	12994094	C	G		0/1	0/1	0/1	0/0	0/0	0/1	0/1	0/0	0/0	0/0
misSNP_1228	1228	NC_049688.1	1	13010757	C	A	membrane-associated phosphatidylinositol transfer protein 2-like transcript variant X4	0/0	0/0	0/0	0/0	0/0	0/0	0/0	0/0	0/1	0/0
misSNP_1229	1229	NC_049688.1	1	13012245	T	C	membrane-associated phosphatidylinositol transfer protein 2-like transcript variant X4	0/1	0/1	0/1	0/1	0/1	0/1	0/1	0/1	0/1	0/1
misSNP_1230	1230	NC_049688.1	1	13019303	G	T	membrane-associated phosphatidylinositol transfer protein 2-like transcript variant X4	0/1	0/1	0/1	0/1	0/1	0/1	0/1	0/0	0/1	0/1
misSNP_1231	1231	NC_049688.1	1	13115007	A	T	M-phase phosphoprotein 9 transcript variant X5	0/1	0/1	0/1	0/1	0/1	0/1	0/1	0/1	0/1	0/1
misSNP_1232	1232	NC_049688.1	1	13118936	T	A	M-phase phosphoprotein 9 transcript variant X5	0/0	0/0	0/0	0/0	0/1	0/0	0/0	0/1	0/0	0/1
misSNP_1233	1233	NC_049688.1	1	13202577	T	C	Rab interacting lysosomal protein-like 1 transcript variant X3	0/1	0/1	0/0	0/0	0/0	0/0	0/1	0/0	0/0	0/0
misSNP_1234	1234	NC_049688.1	1	13215428	C	G	huntingtin-interacting protein 1-related protein-like	1/1	1/1	1/1	1/1	1/1	1/1	1/1	1/1	1/1	1/1
misSNP_1235	1235	NC_049688.1	1	13216169	G	A	huntingtin-interacting protein 1-related protein-like	0/0	0/0	0/0	0/0	0/1	0/0	0/0	0/0	0/0	0/1
misSNP_1236	1236	NC_049688.1	1	13216722	C	T	huntingtin-interacting protein 1-related protein-like	0/0	0/0	0/1	0/1	0/0	0/1	0/0	0/0	0/1	0/0
misSNP_1237	1237	NC_049688.1	1	13222911	C	T	huntingtin-interacting protein 1-related protein-like	0/0	0/0	0/0	0/0	0/1	0/0	0/0	0/0	0/0	0/1
misSNP_1238	1238	NC_049688.1	1	13223804	C	T	huntingtin-interacting protein 1-related protein-like	0/1	0/1	0/0	0/0	0/1	0/0	0/1	0/0	0/0	0/1
misSNP_1239	1239	NC_049688.1	1	13223825	G	A	huntingtin-interacting protein 1-related protein-like	0/1	0/1	0/0	0/0	0/1	0/0	0/1	0/0	0/0	0/1
misSNP_1240	1240	NC_049688.1	1	13225069	T	A	huntingtin-interacting protein 1-related protein-like	0/1	0/1	0/1	0/0	0/1	0/0	0/1	0/0	0/0	0/1
misSNP_1241	1241	NC_049688.1	1	13229343	G	C	huntingtin-interacting protein 1-related protein-like	0/1	0/1	0/0	0/0	0/1	0/0	0/1	0/0	0/0	0/1
misSNP_1242	1242	NC_049688.1	1	13259454	C	G	hydroxycarboxylic acid receptor 3-like	0/1	0/1	0/0	0/0	0/0	0/0	0/1	0/0	0/1	0/0
misSNP_1243	1243	NC_049688.1	1	13260154	G	A	hydroxycarboxylic acid receptor 3-like	0/1	0/1	0/0	0/1	0/0	0/0	0/1	0/0	0/1	0/0
misSNP_1244	1244	NC_049688.1	1	13274470	T	A	CAP-GLY domain containing linker protein 1b transcript variant X2	0/0	0/0	0/1	0/1	0/0	0/1	0/0	0/0	0/1	0/1
misSNP_1245	1245	NC_049688.1	1	13293377	C	A	CAP-GLY domain containing linker protein 1b transcript variant X2	0/1	0/1	0/1	0/0	0/0	0/1	0/1	0/0	0/0	0/0
misSNP_1246	1246	NC_049688.1	1	13320925	G	T	DEAD (Asp-Glu-Ala-Asp) box polypeptide 55	0/0	0/0	0/1	0/1	0/0	0/1	0/0	0/0	0/1	0/0
misSNP_1247	1247	NC_049688.1	1	13368710	T	G	rabphilin 3A homolog (mouse) a transcript variant X4	0/0	0/0	0/0	0/1	0/1	0/0	0/0	1/1	0/0	0/1
misSNP_1248	1248	NC_049688.1	1	13390643	A	C	rabphilin 3A homolog (mouse) a transcript variant X4	1/1	1/1	1/1	0/1	0/1	1/1	1/1	0/1	1/1	0/1
misSNP_1249	1249	NC_049688.1	1	13393297	C	G	rabphilin 3A homolog (mouse) a transcript variant X4	0/0	0/0	0/0	0/0	0/1	0/0	0/0	0/0	0/0	0/1
misSNP_1250	1250	NC_049688.1	1	13400541	T	C	phospholipase A2 group III	0/0	0/0	0/0	0/0	0/1	0/0	0/0	0/0	0/0	0/1
misSNP_1251	1251	NC_049688.1	1	13509223	G	A	tetratricopeptide repeat domain 28 transcript variant X3	0/0	0/1	0/0	0/0	0/0	0/0	0/0	0/0	0/0	0/0
misSNP_1252	1252	NC_049688.1	1	13536594	A	G	tetratricopeptide repeat domain 28 transcript variant X3	0/1	0/1	0/0	0/0	0/0	0/0	0/1	0/0	0/0	0/0
misSNP_1253	1253	NC_049688.1	1	13554941	A	T	tetratricopeptide repeat domain 28 transcript variant X3	0/0	0/0	0/1	0/1	0/0	0/1	0/0	0/0	0/1	0/0
misSNP_1254	1254	NC_049688.1	1	13597776	C	G	N-alpha-acetyltransferase 25 NatB auxiliary subunit transcript variant X2	0/0	0/0	0/1	1/1	0/0	0/1	0/0	0/0	0/1	0/1
misSNP_1255	1255	NC_049688.1	1	13623653	C	G	torsin family 4 member Aa	0/0	0/0	0/1	1/1	0/0	0/1	0/0	0/0	0/1	0/0
misSNP_1256	1256	NC_049688.1	1	13639790	C	T	uncharacterized LOC118312138 transcript variant X2	0/1	0/1	1/1	1/1	0/1	1/1	0/1	0/0	1/1	0/1
misSNP_1257	1257	NC_049688.1	1	13657440	T	C	1-phosphatidylinositol phosphodiesterase-like transcript variant X3	0/0	0/0	0/0	0/1	0/0	0/0	0/0	0/0	0/0	0/0
misSNP_1258	1258	NC_049688.1	1	13676022	C	A	RAB25 member RAS oncogene family b transcript variant X1	0/0	0/0	0/0	0/1	0/1	0/0	0/0	1/1	0/0	0/1
misSNP_1259	1259	NC_049688.1	1	13687474	G	T	RAB11a member RAS oncogene family like	0/0	0/0	0/0	0/0	0/1	0/0	0/0	1/1	0/0	0/1
misSNP_1260	1260	NC_049688.1	1	13759321	G	C	platelet endothelial aggregation receptor 1 transcript variant X1	0/0	0/0	0/0	0/1	0/0	0/0	0/0	0/0	0/0	0/0
misSNP_1261	1261	NC_049688.1	1	13762558	T	C	platelet endothelial aggregation receptor 1 transcript variant X1	0/0	0/0	0/0	0/1	0/0	0/0	0/0	0/0	0/0	0/0
misSNP_1262	1262	NC_049688.1	1	13762642	T	C	platelet endothelial aggregation receptor 1 transcript variant X1	0/0	0/0	0/0	0/1	0/0	0/0	0/0	0/0	0/0	0/0
misSNP_1263	1263	NC_049688.1	1	13763149	T	A	platelet endothelial aggregation receptor 1 transcript variant X1	0/0	0/0	0/0	0/1	0/0	0/0	0/0	0/0	0/0	0/0
misSNP_1264	1264	NC_049688.1	1	13804424	A	T	G patch domain containing 4	0/1	0/0	1/1	0/1	0/1	1/1	0/1	0/0	0/1	0/1
misSNP_1265	1265	NC_049688.1	1	13807233	A	T	G patch domain containing 4	0/1	0/1	1/1	0/1	0/1	1/1	0/1	0/0	0/1	0/1
misSNP_1266	1266	NC_049688.1	1	13807355	G	A	G patch domain containing 4	0/1	0/0	1/1	0/1	0/1	1/1	0/1	0/0	0/1	0/1
misSNP_1267	1267	NC_049688.1	1	13818162	G	T	C-type lectin domain family 4 member M-like transcript variant X4	0/1	0/0	0/1	0/0	0/1	0/1	0/1	0/0	0/0	0/1
misSNP_1268	1268	NC_049688.1	1	13820401	T	C	C-type lectin domain family 4 member M-like transcript variant X4	0/1	0/0	1/1	0/1	0/1	1/1	0/1	0/0	0/1	0/1
misSNP_1269	1269	NC_049688.1	1	13836463	C	A	BCL2 associated athanogene 6 transcript variant X1	0/1	0/0	0/1	0/0	0/1	0/1	0/1	0/0	0/0	0/1
misSNP_1270	1270	NC_049688.1	1	13847907	A	T	apolipoprotein M	0/1	0/0	0/1	0/0	0/1	0/1	0/1	0/0	0/0	0/1
misSNP_1271	1271	NC_049688.1	1	13848930	C	T	apolipoprotein M	0/1	1/1	0/1	1/1	0/1	0/1	0/1	1/1	1/1	0/1
misSNP_1272	1272	NC_049688.1	1	13859750	G	T	uncharacterized LOC118306925 transcript variant X1	0/1	0/0	0/1	0/0	0/1	0/1	0/1	0/0	0/0	0/1
misSNP_1273	1273	NC_049688.1	1	13859760	T	A	uncharacterized LOC118306925 transcript variant X1	0/1	1/1	0/1	1/1	0/1	0/1	0/1	1/1	1/1	0/1
misSNP_1274	1274	NC_049688.1	1	13869475	C	A	tumor necrosis factor b (TNF superfamily member 2)	0/1	0/0	0/1	0/0	0/0	0/1	0/1	0/0	0/0	0/0
misSNP_1275	1275	NC_049688.1	1	13870003	A	T	tumor necrosis factor b (TNF superfamily member 2)	0/1	0/0	0/1	0/0	0/1	0/1	0/1	0/0	0/0	0/1
misSNP_1276	1276	NC_049688.1	1	13949252	C	T	SH3-binding domain protein 5-like a transcript variant X2	0/1	0/0	0/1	0/0	0/1	0/1	0/1	0/0	0/0	0/1
misSNP_1277	1277	NC_049688.1	1	13959860	C	G	alpha-13-mannosyl-glycoprotein 2-beta-N-acetylglucosaminyltransferase a	0/1	0/0	0/1	0/0	0/1	0/1	0/1	0/0	0/0	0/1
misSNP_1278	1278	NC_049688.1	1	13971684	G	A	ring finger protein 183 transcript variant X1	0/0	0/0	0/0	0/0	0/1	0/0	0/0	0/1	0/0	0/1
misSNP_1279	1279	NC_049688.1	1	14003401	G	C	uncharacterized si:ch73-95l15.5 transcript variant X2	0/1	0/0	0/1	0/0	0/1	0/1	0/1	0/0	0/0	0/1
misSNP_1280	1280	NC_049688.1	1	14003435	C	T	uncharacterized si:ch73-95l15.5 transcript variant X2	0/0	0/1	0/1	0/1	0/0	0/1	0/0	0/0	0/1	0/0
misSNP_1281	1281	NC_049688.1	1	14004059	C	T	uncharacterized si:ch73-95l15.5 transcript variant X2	0/1	1/1	0/1	0/1	0/1	0/1	0/1	1/1	1/1	0/1
misSNP_1282	1282	NC_049688.1	1	14004082	C	G	uncharacterized si:ch73-95l15.5 transcript variant X2	0/1	0/0	0/1	0/0	0/1	0/1	0/1	0/0	0/0	0/1
misSNP_1283	1283	NC_049688.1	1	14004083	G	C	uncharacterized si:ch73-95l15.5 transcript variant X2	0/1	0/0	0/1	0/0	0/1	0/1	0/1	0/0	0/0	0/1
misSNP_1284	1284	NC_049688.1	1	14014828	T	G	coiled-coil domain containing 105	0/1	0/0	0/1	0/0	1/1	0/1	0/1	1/1	0/0	1/1
misSNP_1285	1285	NC_049688.1	1	14014969	A	C	coiled-coil domain containing 105	0/1	0/1	0/1	0/1	1/1	0/1	0/1	1/1	0/0	1/1
misSNP_1286	1286	NC_049688.1	1	14014970	A	C	coiled-coil domain containing 105	0/1	0/1	0/1	0/1	1/1	0/1	0/1	1/1	0/0	1/1
misSNP_1287	1287	NC_049688.1	1	14015892	C	A	coiled-coil domain containing 105	0/1	0/1	0/1	0/0	0/1	0/1	1/1	0/0	0/0	0/1
stopSNP_14	14	NC_049688.1	1	14023125	C	T		0/0	0/1	0/1	0/1	0/0	0/1	0/0	0/0	0/1	0/0
misSNP_1288	1288	NC_049688.1	1	14036034	A	T	Fli-1 proto-oncogene ETS transcription factor-related sequence transcript variant X3	0/1	0/1	0/0	0/1	0/1	0/0	0/1	0/0	0/1	0/1
misSNP_1289	1289	NC_049688.1	1	14068404	T	G	PYD and CARD domain containing	0/1	0/0	1/1	1/1	0/1	1/1	0/1	0/0	0/1	0/1
misSNP_1290	1290	NC_049688.1	1	14075785	C	G	DnaJ (Hsp40) homolog subfamily C member 28 transcript variant X1	0/0	0/0	0/0	0/1	0/0	0/0	0/0	0/0	0/0	0/0
misSNP_1291	1291	NC_049688.1	1	14076413	T	G	uncharacterized LOC118299408	0/0	0/0	0/0	0/0	0/1	0/0	0/0	1/1	0/0	0/1
misSNP_1292	1292	NC_049688.1	1	14081300	G	A	uncharacterized protein LOC555567 homolog	0/0	0/0	0/0	0/0	0/1	0/0	0/0	0/1	0/0	0/1
misSNP_1293	1293	NC_049688.1	1	14085544	G	A	uncharacterized protein LOC555567 homolog	0/0	0/0	0/0	0/1	0/0	0/0	0/0	0/0	0/0	0/0
misSNP_1294	1294	NC_049688.1	1	14107429	G	C	GRAM domain containing 1A transcript variant X6	0/0	0/0	0/0	0/1	0/0	0/0	0/0	0/0	0/0	0/0
misSNP_1295	1295	NC_049688.1	1	14112894	C	T	GRAM domain containing 1A transcript variant X6	0/1	0/0	0/1	0/0	0/0	0/1	0/1	0/0	0/0	0/0
misSNP_1296	1296	NC_049688.1	1	14112913	C	A	GRAM domain containing 1A transcript variant X6	1/1	1/1	1/1	1/1	1/1	1/1	1/1	1/1	1/1	1/1
misSNP_1297	1297	NC_049688.1	1	14123270	C	A	sodium channel voltage-gated type I beta a transcript variant X1	0/0	0/0	0/1	0/1	0/1	0/1	0/0	0/0	0/1	0/1
misSNP_1298	1298	NC_049688.1	1	14140286	G	A	uncharacterized LOC118313266 transcript variant X3	0/0	0/0	0/0	0/0	0/1	0/0	0/0	1/1	0/0	0/1
misSNP_1299	1299	NC_049688.1	1	14175836	G	T	serine/threonine-protein kinase Nek8 transcript variant X1	0/0	0/0	0/1	0/1	0/1	0/1	0/0	1/1	0/1	0/1
misSNP_1300	1300	NC_049688.1	1	14175837	T	G	serine/threonine-protein kinase Nek8 transcript variant X1	1/1	1/1	1/1	1/1	1/1	1/1	1/1	1/1	1/1	1/1
misSNP_1301	1301	NC_049688.1	1	14176561	C	T	serine/threonine-protein kinase Nek8 transcript variant X1	0/0	0/0	0/1	0/1	0/0	0/1	0/0	0/0	0/1	0/0
misSNP_1302	1302	NC_049688.1	1	14186654	C	A	lipolysis stimulated lipoprotein receptor transcript variant X2	0/1	0/1	0/0	0/0	0/0	0/0	0/1	0/0	0/0	0/0
misSNP_1303	1303	NC_049688.1	1	14219135	G	A	myelin associated glycoprotein	0/1	0/0	0/1	0/0	1/1	0/1	0/1	1/1	0/1	0/1
misSNP_1304	1304	NC_049688.1	1	14219214	C	G	myelin associated glycoprotein	1/1	1/1	1/1	1/1	1/1	1/1	1/1	1/1	1/1	1/1
misSNP_1305	1305	NC_049688.1	1	14219895	G	A	myelin associated glycoprotein	0/0	0/0	0/0	0/1	0/0	0/0	0/0	0/0	0/0	0/0
misSNP_1306	1306	NC_049688.1	1	14231609	T	A	myelin-associated glycoprotein-like	0/1	0/0	0/1	0/0	0/0	0/1	0/1	0/0	0/0	0/0
misSNP_1307	1307	NC_049688.1	1	14232451	G	T	myelin-associated glycoprotein-like	0/1	0/0	0/0	0/0	0/0	0/0	0/0	0/0	0/0	0/0
misSNP_1308	1308	NC_049688.1	1	14234786	C	A	myelin-associated glycoprotein-like	0/1	0/0	0/1	0/0	0/1	0/1	0/1	0/0	0/1	0/1
misSNP_1309	1309	NC_049688.1	1	14237690	C	T	uncharacterized LOC118299272 transcript variant X1	0/1	0/0	0/1	0/0	0/0	0/1	0/1	0/0	0/1	0/0
misSNP_1310	1310	NC_049688.1	1	14237780	A	G	uncharacterized LOC118299272 transcript variant X1	0/1	1/1	0/1	1/1	0/1	0/1	0/1	0/0	0/1	0/1
misSNP_1311	1311	NC_049688.1	1	14238691	G	T	uncharacterized LOC118299272 transcript variant X1	0/1	0/0	0/1	0/0	0/0	0/1	0/1	0/0	0/1	0/0
misSNP_1312	1312	NC_049688.1	1	14239160	T	G	uncharacterized LOC118299272 transcript variant X1	0/1	1/1	0/1	1/1	0/1	0/1	0/1	0/0	0/1	0/1
misSNP_1313	1313	NC_049688.1	1	14239291	G	T	uncharacterized LOC118299272 transcript variant X1	0/0	0/0	0/0	0/0	0/0	0/0	0/0	0/0	0/1	0/0
misSNP_1314	1314	NC_049688.1	1	14244678	A	T	immunity-related GTPase family q2	0/0	0/0	0/0	0/0	0/1	0/0	0/0	0/0	0/0	0/1
misSNP_1315	1315	NC_049688.1	1	14247716	T	C	uncharacterized protein LOC556718 homolog transcript variant X1	0/0	0/0	0/0	0/0	0/1	0/0	0/0	1/1	0/1	0/1
misSNP_1316	1316	NC_049688.1	1	14252126	C	T	uncharacterized protein LOC556718 homolog transcript variant X1	0/0	0/0	0/1	0/1	0/0	0/1	0/0	0/0	0/1	0/1
misSNP_1317	1317	NC_049688.1	1	14255084	C	A	uncharacterized protein LOC556718 homolog transcript variant X1	1/1	1/1	0/1	0/1	0/1	0/1	1/1	0/0	0/0	0/1
stopSNP_15	15	NC_049688.1	1	14259337	C	A		0/0	0/0	0/1	0/1	0/1	0/1	0/0	1/1	0/1	0/1
misSNP_1318	1318	NC_049688.1	1	14259545	C	G	myelin-associated glycoprotein-like	0/0	0/0	0/0	0/0	0/1	0/0	0/0	0/1	0/0	0/1
misSNP_1319	1319	NC_049688.1	1	14261328	T	C	myelin-associated glycoprotein-like	1/1	1/1	0/1	0/1	0/1	0/1	1/1	0/0	0/1	0/1
misSNP_1320	1320	NC_049688.1	1	14261413	T	C	myelin-associated glycoprotein-like	0/0	0/0	0/1	1/1	0/1	0/1	0/0	1/1	1/1	0/1
misSNP_1321	1321	NC_049688.1	1	14261416	T	G	myelin-associated glycoprotein-like	0/0	0/0	0/1	0/1	0/1	0/1	0/0	1/1	0/1	0/1
misSNP_1322	1322	NC_049688.1	1	14261455	G	A	myelin-associated glycoprotein-like	0/0	0/0	0/0	0/0	0/1	0/0	0/0	0/0	0/0	0/1
misSNP_1323	1323	NC_049688.1	1	14263161	T	C	myelin-associated glycoprotein-like	0/1	0/0	0/1	0/0	0/0	0/1	0/1	0/0	0/0	0/0
misSNP_1324	1324	NC_049688.1	1	14263512	C	T	myelin-associated glycoprotein-like	0/0	0/0	0/1	0/1	0/1	0/1	0/0	0/1	0/1	0/1
misSNP_1325	1325	NC_049688.1	1	14264851	A	G	myelin-associated glycoprotein-like	1/1	1/1	0/1	0/0	0/0	0/1	1/1	0/0	0/0	0/0
misSNP_1326	1326	NC_049688.1	1	14272149	C	G	pleckstrin homology-like domain family B member 3 transcript variant X1	0/0	0/0	0/0	0/1	0/1	0/0	0/0	1/1	0/0	0/1
misSNP_1327	1327	NC_049688.1	1	14273771	A	G	pleckstrin homology-like domain family B member 3 transcript variant X1	0/0	0/0	0/0	0/1	0/0	0/0	0/0	0/0	0/0	0/0
misSNP_1328	1328	NC_049688.1	1	14282379	T	C	pleckstrin homology-like domain family B member 3 transcript variant X1	1/1	1/1	1/1	1/1	1/1	1/1	1/1	1/1	1/1	1/1
misSNP_1329	1329	NC_049688.1	1	14282387	C	A	pleckstrin homology-like domain family B member 3 transcript variant X1	0/0	0/1	0/0	0/0	0/0	0/0	0/0	0/0	0/0	0/0
misSNP_1330	1330	NC_049688.1	1	14303792	C	T	ETHE1 persulfide dioxygenase transcript variant X5	0/0	0/0	0/1	0/1	0/0	0/1	0/0	0/0	0/1	0/0
misSNP_1331	1331	NC_049688.1	1	14323779	C	A	dopamine receptor D2 like	0/0	0/0	0/0	0/0	0/0	0/0	0/0	0/0	0/1	0/0
misSNP_1332	1332	NC_049688.1	1	14327916	A	C	dopamine receptor D2 like	1/1	1/1	0/1	0/1	0/1	0/1	1/1	0/0	0/1	0/1
misSNP_1333	1333	NC_049688.1	1	14345039	C	T	X-ray repair complementing defective repair in Chinese hamster cells 1	0/1	0/0	0/1	0/0	0/0	0/1	0/1	0/0	0/0	0/0
misSNP_1334	1334	NC_049688.1	1	14360907	G	A	X-ray repair complementing defective repair in Chinese hamster cells 1	0/1	0/1	0/1	0/1	0/0	0/1	0/1	0/0	0/1	0/0
misSNP_1335	1335	NC_049688.1	1	14365809	T	C	X-ray repair complementing defective repair in Chinese hamster cells 1	0/0	0/1	0/0	0/1	0/0	0/0	0/0	0/0	0/0	0/0
misSNP_1336	1336	NC_049688.1	1	14365811	T	C	X-ray repair complementing defective repair in Chinese hamster cells 1	0/0	0/1	0/0	0/1	0/0	0/0	0/0	0/0	0/1	0/0
misSNP_1337	1337	NC_049688.1	1	14368169	G	A	B-cell receptor CD22 transcript variant X1	0/0	0/0	0/0	0/0	0/0	0/0	0/0	0/0	0/1	0/0
misSNP_1338	1338	NC_049688.1	1	14368531	T	G	B-cell receptor CD22 transcript variant X1	0/0	0/0	0/0	0/0	0/1	0/0	0/0	1/1	0/0	0/1
misSNP_1339	1339	NC_049688.1	1	14370946	G	C	B-cell receptor CD22 transcript variant X2	0/0	0/1	0/0	0/1	0/0	0/0	0/0	0/0	0/1	0/0
misSNP_1340	1340	NC_049688.1	1	14372038	T	A	B-cell receptor CD22 transcript variant X2	0/0	0/1	0/0	0/1	0/0	0/0	0/0	0/0	0/1	0/0
misSNP_1341	1341	NC_049688.1	1	14381896	T	C	free fatty acid receptor 2-like transcript variant X1	0/1	0/1	0/0	0/0	0/0	0/0	0/1	0/0	0/0	0/0
misSNP_1342	1342	NC_049688.1	1	14382464	C	T	free fatty acid receptor 2-like transcript variant X1	0/1	0/1	0/0	0/0	0/0	0/0	0/1	0/0	0/0	0/0
misSNP_1343	1343	NC_049688.1	1	14393124	A	G	V-set and immunoglobulin domain containing 10 like	0/1	0/1	0/0	0/0	0/0	0/0	0/1	0/0	0/0	0/0
misSNP_1344	1344	NC_049688.1	1	14424348	A	T	hepcidin antimicrobial peptide	0/1	0/0	0/1	0/0	0/1	0/1	0/1	1/1	0/0	1/1
misSNP_1345	1345	NC_049688.1	1	14453746	A	C	uncharacterized LOC118311913 transcript variant X3	0/1	0/1	1/1	0/0	1/1	1/1	0/1	1/1	0/1	1/1
misSNP_1346	1346	NC_049688.1	1	14454686	A	G	uncharacterized LOC118311913 transcript variant X3	0/1	0/1	0/0	0/1	0/0	0/0	0/1	0/0	0/1	0/0
misSNP_1347	1347	NC_049688.1	1	14456089	A	C	uncharacterized LOC118311913 transcript variant X3	0/1	0/0	1/1	0/1	1/1	1/1	0/1	1/1	0/1	1/1
misSNP_1348	1348	NC_049688.1	1	14602633	G	A	free fatty acid receptor 2-like transcript variant X1	0/0	0/1	0/0	0/0	0/0	0/0	0/0	0/0	0/0	0/0
misSNP_1349	1349	NC_049688.1	1	14602682	G	A	free fatty acid receptor 2-like transcript variant X1	0/0	0/0	0/0	0/0	0/1	0/0	0/0	0/1	0/0	0/1
misSNP_1350	1350	NC_049688.1	1	14622699	G	A	uncharacterized si:dkeyp-97a10.3	0/0	0/0	0/1	0/1	0/1	0/1	0/0	1/1	0/1	0/1
misSNP_1351	1351	NC_049688.1	1	14622711	G	A	uncharacterized si:dkeyp-97a10.3	0/0	0/0	0/1	0/1	0/0	0/1	0/0	0/0	0/1	0/0
misSNP_1352	1352	NC_049688.1	1	14624676	C	G	uncharacterized si:dkeyp-97a10.3	0/1	0/1	0/0	0/0	0/0	0/0	0/1	0/0	0/0	0/0
misSNP_1353	1353	NC_049688.1	1	14627006	C	G	uncharacterized si:dkeyp-97a10.3	0/0	0/1	0/1	0/1	0/1	0/1	0/0	0/1	1/1	0/1
misSNP_1354	1354	NC_049688.1	1	14670559	C	A	protein argonaute-3 transcript variant X3	0/0	0/0	0/0	0/0	0/0	0/0	0/0	0/1	0/0	0/0
misSNP_1355	1355	NC_049688.1	1	14702280	C	A	argonaute RISC component 1 transcript variant X1	0/0	0/0	0/0	0/0	0/0	0/0	0/0	0/0	0/0	0/1
misSNP_1356	1356	NC_049688.1	1	14778432	C	T	uncharacterized protein LOC798535 homolog transcript variant X2	0/1	0/0	0/1	0/0	0/0	0/1	0/1	0/0	0/0	0/0
misSNP_1357	1357	NC_049688.1	1	14778469	G	T	uncharacterized protein LOC798535 homolog transcript variant X2	0/1	0/1	0/0	0/0	0/0	0/0	0/1	0/0	0/0	0/0
misSNP_1358	1358	NC_049688.1	1	14778801	C	T	uncharacterized protein LOC798535 homolog transcript variant X2	1/1	0/1	0/1	0/0	0/0	0/1	0/1	0/0	0/0	0/0
misSNP_1359	1359	NC_049688.1	1	14779083	T	A	uncharacterized protein LOC798535 homolog transcript variant X2	0/0	0/1	0/1	1/1	1/1	0/1	0/0	1/1	1/1	1/1
misSNP_1360	1360	NC_049688.1	1	14847909	C	T	solute carrier family 9 member A1a transcript variant X2	0/0	0/0	0/0	0/0	0/1	0/0	0/0	1/1	0/0	0/1
misSNP_1361	1361	NC_049688.1	1	14918600	A	T	LINE-1 reverse transcriptase homolog transcript variant X2	0/0	0/1	0/0	0/0	0/0	0/0	0/0	0/0	0/0	0/0
misSNP_1362	1362	NC_049688.1	1	14918657	C	T	LINE-1 reverse transcriptase homolog transcript variant X2	0/0	0/0	0/0	0/0	0/1	0/0	0/0	1/1	0/0	0/1
misSNP_1363	1363	NC_049688.1	1	14918684	C	T	LINE-1 reverse transcriptase homolog transcript variant X2	0/0	0/0	0/0	0/1	0/0	0/0	0/0	0/0	0/0	0/0
misSNP_1364	1364	NC_049688.1	1	14918810	G	C	LINE-1 reverse transcriptase homolog transcript variant X2	0/0	0/0	0/0	0/0	0/1	0/0	0/0	0/0	0/0	0/1
misSNP_1365	1365	NC_049688.1	1	14919071	A	G	LINE-1 reverse transcriptase homolog transcript variant X2	0/0	0/0	0/1	1/1	0/0	0/1	0/0	0/0	0/1	0/0
stopSNP_16	16	NC_049688.1	1	14919160	A	T		0/0	0/0	0/0	0/0	1/1	0/0	0/0	0/1	0/0	1/1
misSNP_1366	1366	NC_049688.1	1	14919163	G	A	LINE-1 reverse transcriptase homolog transcript variant X2	0/0	0/0	0/0	0/0	1/1	0/0	0/0	0/1	0/0	1/1
misSNP_1367	1367	NC_049688.1	1	14919200	T	C	LINE-1 reverse transcriptase homolog transcript variant X2	0/0	0/0	0/0	0/0	1/1	0/0	0/0	0/1	0/0	1/1
misSNP_1368	1368	NC_049688.1	1	14919237	C	G	LINE-1 reverse transcriptase homolog transcript variant X2	0/0	0/1	0/0	0/0	0/0	0/0	0/0	0/0	0/0	0/0
misSNP_1369	1369	NC_049688.1	1	15115548	C	A	interferon lambda receptor 1	0/0	0/0	0/0	0/0	0/1	0/0	0/0	1/1	0/0	0/1
misSNP_1370	1370	NC_049688.1	1	15118970	C	T	interferon lambda receptor 1	0/1	0/1	0/0	0/1	0/0	0/0	0/1	0/0	0/1	0/0
misSNP_1371	1371	NC_049688.1	1	15144205	G	A	myomesin 3	0/1	0/0	0/1	0/0	0/1	0/1	0/1	1/1	0/0	0/1
misSNP_1372	1372	NC_049688.1	1	15144306	C	A	myomesin 3	0/0	0/0	0/0	0/0	0/0	0/0	0/0	0/1	0/0	0/0
misSNP_1373	1373	NC_049688.1	1	15145011	T	G	myomesin 3	0/0	0/1	0/0	0/0	0/0	0/0	0/0	0/0	0/0	0/0
misSNP_1374	1374	NC_049688.1	1	15155784	C	T	myomesin 3	0/0	0/0	0/0	0/0	0/0	0/0	0/0	0/0	0/1	0/0
misSNP_1375	1375	NC_049688.1	1	15166842	C	T	myomesin 3	0/0	0/1	0/0	0/0	0/0	0/0	0/0	0/0	0/0	0/0
misSNP_1376	1376	NC_049688.1	1	15169632	G	T	myomesin 3	0/0	0/1	0/0	0/0	0/0	0/0	0/0	0/0	0/0	0/0
misSNP_1377	1377	NC_049688.1	1	15175015	C	A	myomesin 3	0/0	0/1	0/0	0/0	0/0	0/0	0/0	0/0	0/0	0/0
misSNP_1378	1378	NC_049688.1	1	15175062	C	A	myomesin 3	0/0	0/0	0/1	0/1	0/0	0/1	0/0	0/0	0/1	0/0
misSNP_1379	1379	NC_049688.1	1	15177623	C	A	myomesin 3	0/0	0/0	0/0	0/0	0/1	0/0	0/0	1/1	0/0	0/1
misSNP_1380	1380	NC_049688.1	1	15179013	A	G	myomesin 3	0/1	0/1	0/1	0/1	1/1	0/1	0/1	1/1	0/1	1/1
misSNP_1381	1381	NC_049688.1	1	15181017	T	A	myomesin 3	0/0	0/0	0/1	0/0	1/1	0/0	0/0	1/1	0/1	1/1
misSNP_1382	1382	NC_049688.1	1	15204004	C	T	cannabinoid receptor 2 transcript variant X2	0/0	0/1	0/0	0/0	0/0	0/0	0/0	0/0	0/0	0/0
misSNP_1383	1383	NC_049688.1	1	15221714	C	A	rhomboid veinlet-like 2 (Drosophila) transcript variant X2	0/1	0/0	0/1	0/0	1/1	0/1	0/1	1/1	0/0	1/1
misSNP_1384	1384	NC_049688.1	1	15617715	G	A	guanine nucleotide binding protein-like 2 (nucleolar)	0/1	0/0	0/0	0/0	0/0	0/0	0/1	0/0	0/0	0/0
misSNP_1385	1385	NC_049688.1	1	15618683	C	T	guanine nucleotide binding protein-like 2 (nucleolar)	0/0	0/0	0/0	0/0	0/1	0/0	0/0	0/0	0/0	0/1
misSNP_1386	1386	NC_049688.1	1	15627427	G	A	axonemal dynein light intermediate polypeptide 1-like transcript variant X1	0/0	0/1	0/0	0/0	0/0	0/0	0/0	0/0	0/0	0/0
misSNP_1387	1387	NC_049688.1	1	15627479	G	T	axonemal dynein light intermediate polypeptide 1-like transcript variant X1	0/0	0/0	0/0	0/0	0/0	0/0	0/0	0/1	0/0	0/0
misSNP_1388	1388	NC_049688.1	1	15627810	T	A	axonemal dynein light intermediate polypeptide 1-like transcript variant X1	0/1	0/0	1/1	1/1	1/1	1/1	0/1	0/1	1/1	1/1
misSNP_1389	1389	NC_049688.1	1	15630493	C	T	axonemal dynein light intermediate polypeptide 1-like transcript variant X1	0/1	1/1	0/0	0/1	0/1	0/0	0/1	0/1	0/0	0/1
misSNP_1390	1390	NC_049688.1	1	15633532	C	T	Smad nuclear interacting protein	0/0	0/1	0/0	0/0	0/0	0/0	0/0	0/0	0/0	0/0
misSNP_1391	1391	NC_049688.1	1	15638491	C	A	mitogen-activated protein kinase kinase kinase 5 transcript variant X2	0/0	0/0	0/0	0/0	0/1	0/0	0/0	0/1	0/0	0/1
misSNP_1392	1392	NC_049688.1	1	15638849	T	C	mitogen-activated protein kinase kinase kinase 5 transcript variant X2	0/0	0/0	0/0	0/1	0/1	0/0	0/0	0/0	0/1	0/1
misSNP_1393	1393	NC_049688.1	1	15646626	G	A	mitogen-activated protein kinase kinase kinase 5 transcript variant X2	0/0	0/0	0/0	0/0	0/0	0/0	0/0	0/1	0/1	0/0
misSNP_1394	1394	NC_049688.1	1	15648854	G	T	mitogen-activated protein kinase kinase kinase 5 transcript variant X2	0/1	0/1	0/0	0/0	0/1	0/0	0/1	0/1	0/0	0/1
misSNP_1395	1395	NC_049688.1	1	15659470	G	T	MAP7 domain containing 1a transcript variant X5	0/1	0/1	0/1	0/0	0/0	0/1	0/1	0/0	0/0	0/0
misSNP_1396	1396	NC_049688.1	1	15680895	G	T	MAP7 domain containing 1a transcript variant X5	0/0	0/0	0/0	0/0	0/1	0/0	0/0	0/1	0/0	0/1
misSNP_1397	1397	NC_049688.1	1	15686550	C	G	MAP7 domain containing 1a transcript variant X5	0/0	0/0	0/0	0/0	0/0	0/0	0/0	0/1	0/0	0/0
misSNP_1398	1398	NC_049688.1	1	15690524	A	G	MAP7 domain containing 1a transcript variant X5	1/1	0/1	0/1	0/0	0/0	0/1	0/1	0/0	0/0	0/0
misSNP_1399	1399	NC_049688.1	1	15695881	A	C	MAP7 domain containing 1a transcript variant X5	0/1	0/1	0/0	0/0	0/0	0/0	0/1	0/0	0/0	0/0
misSNP_1400	1400	NC_049688.1	1	15696023	T	G	MAP7 domain containing 1a transcript variant X5	0/1	0/1	0/0	0/0	0/0	0/0	0/1	0/0	0/0	0/0
misSNP_1401	1401	NC_049688.1	1	15741715	C	T	thyroid hormone receptor associated protein 3a transcript variant X5	0/0	0/0	0/0	0/0	0/0	0/0	0/0	0/0	0/1	0/0
misSNP_1402	1402	NC_049688.1	1	15742430	A	G	thyroid hormone receptor associated protein 3a transcript variant X5	0/0	0/0	0/0	0/0	0/0	0/0	0/0	0/0	0/1	0/0
misSNP_1403	1403	NC_049688.1	1	15742538	G	A	thyroid hormone receptor associated protein 3a transcript variant X5	0/1	0/1	0/1	0/1	1/1	0/1	0/1	0/1	1/1	1/1
misSNP_1404	1404	NC_049688.1	1	15759830	C	G	SH3 domain containing 21 transcript variant X1	0/0	0/0	0/1	0/1	0/0	0/1	0/0	0/0	0/1	0/0
stopSNP_17	17	NC_049688.1	1	15807714	C	A		0/0	0/0	0/0	0/1	0/0	0/0	0/0	0/0	0/0	0/0
misSNP_1405	1405	NC_049688.1	1	15827929	G	T	organic solute carrier partner 1b transcript variant X2	0/0	0/1	0/0	0/1	0/0	0/0	0/0	0/0	0/0	0/0
misSNP_1406	1406	NC_049688.1	1	15836138	T	G	mitochondrial ribosomal protein S15	0/1	0/0	0/1	0/0	0/0	0/1	0/1	0/0	0/0	0/0
misSNP_1407	1407	NC_049688.1	1	15840210	A	G	mitochondrial ribosomal protein S15	0/0	0/0	0/0	0/0	1/1	0/0	0/0	0/1	0/1	1/1
misSNP_1408	1408	NC_049688.1	1	15843939	A	G	colony stimulating factor 3 receptor (granulocyte)	1/1	1/1	0/1	0/0	0/1	0/1	1/1	0/1	0/1	0/1
misSNP_1409	1409	NC_049688.1	1	15845537	T	A	colony stimulating factor 3 receptor (granulocyte)	0/0	0/1	0/1	1/1	0/1	0/1	0/1	1/1	1/1	0/1
misSNP_1410	1410	NC_049688.1	1	15847050	T	C	colony stimulating factor 3 receptor (granulocyte)	0/0	0/0	0/0	0/1	0/0	0/0	0/0	0/1	0/1	0/0
misSNP_1411	1411	NC_049688.1	1	15847385	G	C	colony stimulating factor 3 receptor (granulocyte)	0/1	0/0	0/1	0/0	0/0	0/1	0/1	0/0	0/0	0/0
misSNP_1412	1412	NC_049688.1	1	15848456	G	A	colony stimulating factor 3 receptor (granulocyte)	0/0	0/0	0/1	0/1	0/0	0/1	0/0	0/0	0/1	0/0
misSNP_1413	1413	NC_049688.1	1	16044804	T	A	glutamate receptor ionotropic kainate 3	0/0	0/0	0/0	0/0	0/0	0/0	0/0	0/0	0/1	0/0
misSNP_1414	1414	NC_049688.1	1	16051133	C	A	glutamate receptor ionotropic kainate 3	0/0	0/0	0/0	0/0	0/0	0/1	0/0	0/0	0/0	0/0
misSNP_1415	1415	NC_049688.1	1	16114278	C	G	glutamate receptor ionotropic kainate 3	0/0	0/0	0/0	0/0	0/0	0/0	0/0	0/0	0/1	0/0
misSNP_1416	1416	NC_049688.1	1	16228437	A	T	endoribonuclease ZC3H12A transcript variant X1	0/1	0/0	0/1	0/1	0/0	0/1	0/1	0/0	0/0	0/0
misSNP_1417	1417	NC_049688.1	1	16231414	A	C	endoribonuclease ZC3H12A transcript variant X1	0/0	0/0	0/1	0/1	0/1	0/1	0/0	0/1	1/1	0/1
misSNP_1418	1418	NC_049688.1	1	16236305	G	T	CAP-Gly domain-containing linker protein 3 transcript variant X2	0/0	0/0	0/1	0/1	0/0	0/1	0/0	0/0	0/1	0/0
misSNP_1419	1419	NC_049688.1	1	16236371	T	G	CAP-Gly domain-containing linker protein 3 transcript variant X2	0/0	0/1	0/0	0/0	0/0	0/0	0/0	0/0	0/1	0/0
misSNP_1420	1420	NC_049688.1	1	16243631	C	T	mucin-5AC	0/0	0/0	0/1	0/1	0/0	0/1	0/0	0/0	0/1	0/0
misSNP_1421	1421	NC_049688.1	1	16243720	A	G	mucin-5AC	0/0	0/0	0/0	0/0	0/0	0/0	0/0	0/0	0/1	0/1
misSNP_1422	1422	NC_049688.1	1	16243735	G	A	mucin-5AC	0/0	0/0	0/0	0/0	0/0	0/0	0/0	0/1	0/1	0/1
misSNP_1423	1423	NC_049688.1	1	16243739	C	T	mucin-5AC	0/0	0/0	0/0	0/0	0/0	0/0	0/0	0/1	0/1	0/1
misSNP_1424	1424	NC_049688.1	1	16243772	T	C	mucin-5AC	0/1	0/1	0/1	0/1	0/1	0/1	0/0	0/1	0/1	0/1
misSNP_1425	1425	NC_049688.1	1	16243805	A	C	mucin-5AC	0/1	0/1	0/0	0/1	0/1	0/1	0/0	0/1	0/1	0/1
misSNP_1426	1426	NC_049688.1	1	16243829	C	T	mucin-5AC	0/0	0/1	0/0	0/0	0/0	0/0	0/0	0/0	0/0	0/0
misSNP_1427	1427	NC_049688.1	1	16244246	C	A	mucin-5AC	0/0	0/0	0/1	0/0	0/1	0/0	0/0	0/1	0/1	0/1
misSNP_1428	1428	NC_049688.1	1	16244693	C	T	mucin-5AC	0/0	0/1	0/0	0/0	0/0	0/0	0/0	0/0	0/0	0/0
misSNP_1429	1429	NC_049688.1	1	16244729	C	A	mucin-5AC	0/1	0/0	0/1	0/0	0/0	0/1	0/1	0/0	0/0	0/0
misSNP_1430	1430	NC_049688.1	1	16293957	C	A	glycoprotein endo-alpha-12-mannosidase-like protein	0/0	0/1	0/0	0/0	0/0	0/0	0/0	0/0	0/0	0/0
misSNP_1431	1431	NC_049688.1	1	16316835	T	A	protein lin-28 homolog A transcript variant X2	0/0	0/0	0/1	0/1	0/1	0/1	0/0	0/1	0/1	0/0
misSNP_1432	1432	NC_049688.1	1	16324646	A	G	mitochondrial trans-2-enoyl-CoA reductase transcript variant X2	0/0	0/0	0/0	0/1	0/0	0/0	0/0	0/0	0/0	0/0
misSNP_1433	1433	NC_049688.1	1	16325616	C	G	sphingomyelin phosphodiesterase acid like 3B	0/0	0/1	0/0	0/0	0/1	0/0	0/0	0/1	0/0	0/1
misSNP_1434	1434	NC_049688.1	1	16325722	C	T	sphingomyelin phosphodiesterase acid like 3B	0/0	0/0	0/0	0/1	0/0	0/0	0/0	0/0	0/0	0/0
misSNP_1435	1435	NC_049688.1	1	16325753	A	C	sphingomyelin phosphodiesterase acid like 3B	0/0	0/1	0/0	0/1	0/1	0/0	0/0	0/1	0/1	0/1
misSNP_1436	1436	NC_049688.1	1	16327642	T	C	sphingomyelin phosphodiesterase acid like 3B	1/1	0/1	1/1	0/1	0/1	1/1	1/1	0/1	0/1	0/1
misSNP_1437	1437	NC_049688.1	1	16331152	C	T	replication protein A2 transcript variant X2	1/1	0/1	0/1	0/0	0/1	0/1	1/1	0/0	0/0	0/1
misSNP_1438	1438	NC_049688.1	1	16333161	G	T	replication protein A2 transcript variant X2	0/0	0/0	0/0	0/1	0/0	0/0	0/0	0/0	0/1	0/0
misSNP_1439	1439	NC_049688.1	1	16335510	A	T	thymocyte selection associated family member 2	0/0	0/1	0/1	0/1	0/1	0/1	0/0	1/1	0/1	0/1
misSNP_1440	1440	NC_049688.1	1	16335530	C	T	thymocyte selection associated family member 2	0/0	0/1	0/1	0/1	0/0	0/1	0/0	0/0	0/1	0/0
misSNP_1441	1441	NC_049688.1	1	16335999	C	A	thymocyte selection associated family member 2	0/0	0/0	0/0	0/1	0/0	0/0	0/0	0/0	0/0	0/0
misSNP_1442	1442	NC_049688.1	1	16336392	G	A	thymocyte selection associated family member 2	0/0	0/0	0/0	0/1	0/0	0/0	0/0	0/0	0/0	0/0
misSNP_1443	1443	NC_049688.1	1	16336467	T	A	thymocyte selection associated family member 2	1/1	0/1	0/1	0/0	0/1	0/1	1/1	0/0	0/0	0/1
misSNP_1444	1444	NC_049688.1	1	16336585	G	A	thymocyte selection associated family member 2	1/1	0/1	0/1	0/0	0/1	0/1	1/1	0/0	0/1	0/1
misSNP_1445	1445	NC_049688.1	1	16336798	T	G	thymocyte selection associated family member 2	1/1	0/1	0/1	0/0	0/1	0/1	1/1	0/0	0/1	0/1
misSNP_1446	1446	NC_049688.1	1	16336842	G	A	thymocyte selection associated family member 2	0/0	0/0	0/1	0/1	0/0	0/1	0/0	0/1	0/1	0/0
misSNP_1447	1447	NC_049688.1	1	16336989	C	T	thymocyte selection associated family member 2	1/1	0/1	0/1	0/0	0/1	0/1	1/1	0/1	0/1	0/1
misSNP_1448	1448	NC_049688.1	1	16337442	T	A	thymocyte selection associated family member 2	0/0	0/1	0/0	0/0	0/1	0/0	0/0	0/1	0/0	0/1
stopSNP_18	18	NC_049688.1	1	16337443	C	A		0/0	0/1	0/0	0/0	0/1	0/0	0/0	0/1	0/0	0/1
misSNP_1449	1449	NC_049688.1	1	16337469	G	A	thymocyte selection associated family member 2	0/1	0/0	0/1	0/0	0/1	0/1	0/1	0/0	0/0	0/1
misSNP_1450	1450	NC_049688.1	1	16344664	G	A	protein phosphatase 1 regulatory subunit 8b transcript variant X1	0/0	0/0	0/1	0/1	0/0	0/1	0/0	0/0	0/1	0/0
misSNP_1451	1451	NC_049688.1	1	16350821	C	A	cytochrome P450 4B1-like	0/0	0/0	0/0	0/1	0/0	0/0	0/0	0/0	0/0	0/0
misSNP_1452	1452	NC_049688.1	1	16353026	C	T	cytochrome P450 4B1-like	0/0	0/1	0/0	0/1	0/1	0/0	0/0	0/1	0/0	0/1
misSNP_1453	1453	NC_049688.1	1	16353050	C	T	cytochrome P450 4B1-like	0/0	0/0	0/1	0/1	0/0	0/1	0/0	0/0	1/1	0/0
misSNP_1454	1454	NC_049688.1	1	16368673	G	A	cytochrome P450 4B1-like	0/0	0/1	0/0	0/0	0/0	0/0	0/0	0/0	0/0	0/0
misSNP_1455	1455	NC_049688.1	1	16368791	G	C	cytochrome P450 4B1-like	0/0	0/1	0/0	0/0	0/0	0/0	0/0	0/0	0/0	0/0
misSNP_1456	1456	NC_049688.1	1	16368809	A	C	cytochrome P450 4B1-like	0/0	0/1	0/1	0/1	0/0	0/1	0/0	0/1	1/1	0/0
misSNP_1457	1457	NC_049688.1	1	16370429	C	A	uncharacterized LOC118299961 transcript variant X2	0/0	0/0	0/0	0/0	0/0	0/0	0/0	0/1	0/0	0/0
misSNP_1458	1458	NC_049688.1	1	16370491	T	C	uncharacterized LOC118299961 transcript variant X2	1/1	1/1	0/1	0/0	0/1	0/1	1/1	0/0	0/1	0/1
misSNP_1459	1459	NC_049688.1	1	16370929	G	A	uncharacterized LOC118299961 transcript variant X2	0/0	0/1	0/0	0/1	0/1	0/1	0/0	1/1	0/1	0/1
misSNP_1460	1460	NC_049688.1	1	16371156	C	A	uncharacterized LOC118299961 transcript variant X2	0/0	0/0	0/0	0/0	0/0	0/0	0/0	0/1	0/0	0/0
misSNP_1461	1461	NC_049688.1	1	16371612	T	A	uncharacterized LOC118299961 transcript variant X2	1/1	1/1	0/1	0/0	0/1	0/1	1/1	0/1	0/1	0/1
misSNP_1462	1462	NC_049688.1	1	16371879	C	G	uncharacterized LOC118299961 transcript variant X2	0/1	0/1	0/0	0/0	0/0	0/0	0/1	0/0	0/0	0/0
misSNP_1463	1463	NC_049688.1	1	16408795	C	T	forkhead box protein O1-B-like	0/0	0/0	0/0	0/0	0/0	0/0	0/0	0/0	0/1	0/0
misSNP_1464	1464	NC_049688.1	1	16409203	T	C	forkhead box protein O1-B-like	0/0	0/0	0/0	0/0	0/1	0/0	0/0	0/0	0/0	0/1
misSNP_1465	1465	NC_049688.1	1	16409349	G	A	forkhead box protein O1-B-like	0/1	0/1	0/0	0/0	0/0	0/0	0/1	0/1	0/0	0/0
misSNP_1466	1466	NC_049688.1	1	16480794	C	A	polycomb protein SCMH1 transcript variant X6	0/0	0/1	0/0	0/0	0/0	0/0	0/0	0/0	0/0	0/0
misSNP_1467	1467	NC_049688.1	1	16487700	A	C	polycomb protein SCMH1 transcript variant X6	0/1	0/0	0/1	0/0	0/0	0/1	0/1	0/0	0/0	0/0
misSNP_1468	1468	NC_049688.1	1	16491203	C	T	polycomb protein SCMH1 transcript variant X6	0/0	0/0	0/1	0/1	0/0	0/1	0/0	0/1	0/1	0/1
misSNP_1469	1469	NC_049688.1	1	16492376	A	G	polycomb protein SCMH1 transcript variant X6	1/1	1/1	1/1	1/1	1/1	1/1	1/1	1/1	1/1	1/1
misSNP_1470	1470	NC_049688.1	1	16492400	C	A	polycomb protein SCMH1 transcript variant X6	0/1	0/0	0/1	0/0	0/0	0/1	0/1	0/0	0/0	0/0
misSNP_1471	1471	NC_049688.1	1	16492417	T	A	polycomb protein SCMH1 transcript variant X6	0/0	0/0	0/0	0/0	0/0	0/0	0/0	0/1	0/0	0/0
misSNP_1472	1472	NC_049688.1	1	16503257	G	T	Cbp/p300-interacting transactivator with Glu/Asp-rich carboxy-terminal domain 4b	0/0	0/0	0/0	0/0	0/0	0/0	0/0	0/1	0/0	0/0
misSNP_1473	1473	NC_049688.1	1	16503259	G	C	Cbp/p300-interacting transactivator with Glu/Asp-rich carboxy-terminal domain 4b	0/0	0/0	0/0	0/0	0/0	0/0	0/0	0/1	0/0	0/0
misSNP_1474	1474	NC_049688.1	1	16503263	T	G	Cbp/p300-interacting transactivator with Glu/Asp-rich carboxy-terminal domain 4b	0/0	0/0	0/0	0/0	0/0	0/0	0/0	0/1	0/0	0/0
misSNP_1475	1475	NC_049688.1	1	16503265	C	G	Cbp/p300-interacting transactivator with Glu/Asp-rich carboxy-terminal domain 4b	0/0	0/0	0/0	0/0	0/0	0/0	0/0	0/1	0/0	0/0
misSNP_1476	1476	NC_049688.1	1	16503275	C	G, T	Cbp/p300-interacting transactivator with Glu/Asp-rich carboxy-terminal domain 4b	1/1	1/1	1/2	1/1	1/1	1/2	1/1	1/2	1/2	1/1
misSNP_1477	1477	NC_049688.1	1	16503277	G	C	Cbp/p300-interacting transactivator with Glu/Asp-rich carboxy-terminal domain 4b	0/0	0/0	0/0	0/0	0/0	0/0	0/0	0/1	0/1	0/0
misSNP_1478	1478	NC_049688.1	1	16503281	T	G	Cbp/p300-interacting transactivator with Glu/Asp-rich carboxy-terminal domain 4b	0/0	0/0	0/0	0/0	0/0	0/0	0/0	0/1	0/0	0/0
misSNP_1479	1479	NC_049688.1	1	16503283	C	G	Cbp/p300-interacting transactivator with Glu/Asp-rich carboxy-terminal domain 4b	0/0	0/0	0/0	0/0	0/0	0/0	0/0	0/1	0/0	0/0
misSNP_1480	1480	NC_049688.1	1	16503497	T	C	Cbp/p300-interacting transactivator with Glu/Asp-rich carboxy-terminal domain 4b	0/0	0/0	0/0	0/0	0/0	0/0	0/0	0/1	0/1	0/0
misSNP_1481	1481	NC_049688.1	1	16503606	T	C	Cbp/p300-interacting transactivator with Glu/Asp-rich carboxy-terminal domain 4b	0/0	0/0	0/0	0/1	0/0	0/0	0/0	0/0	0/0	0/0
misSNP_1482	1482	NC_049688.1	1	16557634	C	T	CTP synthase 1-like transcript variant X4	0/0	0/0	0/1	0/1	0/0	0/1	0/0	0/0	0/1	0/0
misSNP_1483	1483	NC_049688.1	1	16562367	A	G	CTP synthase 1-like transcript variant X4	0/0	0/0	0/0	0/1	0/1	0/0	0/0	0/1	0/1	0/1
misSNP_1484	1484	NC_049688.1	1	16575178	G	C	uncharacterized protein LOC568891 homolog	0/1	0/1	0/1	0/0	0/0	0/1	0/1	0/0	0/0	0/0
misSNP_1485	1485	NC_049688.1	1	16580718	G	A	uncharacterized protein LOC568891 homolog	0/0	0/0	0/0	0/0	0/1	0/0	0/0	0/0	0/0	0/1
misSNP_1486	1486	NC_049688.1	1	16720280	C	T	cell adhesion molecule 4 transcript variant X5	0/0	0/0	0/0	0/0	0/1	0/0	0/0	0/0	0/0	0/1
misSNP_1487	1487	NC_049688.1	1	16726962	G	T	adenosine receptor A1-like	0/1	0/0	0/1	0/0	0/0	0/1	0/1	0/0	0/0	0/0
misSNP_1488	1488	NC_049688.1	1	16793986	G	A	basal cell adhesion molecule (Lutheran blood group) transcript variant X1	1/1	1/1	1/1	1/1	1/1	1/1	1/1	1/1	1/1	1/1
misSNP_1489	1489	NC_049688.1	1	16820020	A	G	trypsinogen-like protein 3	0/0	0/1	0/1	1/1	1/1	0/1	0/0	0/1	0/1	1/1
misSNP_1490	1490	NC_049688.1	1	16822543	G	T	trypsinogen-like protein 3	0/1	0/1	0/0	0/0	0/0	0/0	0/1	0/0	0/0	0/0
misSNP_1491	1491	NC_049688.1	1	16833521	C	A	apolipoprotein C-IV	0/0	0/0	0/0	0/0	0/1	0/0	0/0	0/1	0/1	0/1
misSNP_1492	1492	NC_049688.1	1	16850838	T	G	apolipoprotein A-I-like	0/0	0/0	0/0	0/0	0/0	0/0	0/0	0/1	0/1	0/0
misSNP_1493	1493	NC_049688.1	1	16853691	A	G	apolipoprotein A-I-like	0/0	0/0	0/0	0/0	0/1	0/0	0/0	0/0	0/1	0/1
misSNP_1494	1494	NC_049688.1	1	16860735	A	G	meprin A subunit beta-like transcript variant X2	0/0	0/0	0/0	0/0	0/1	0/0	0/0	0/0	0/0	0/1
misSNP_1495	1495	NC_049688.1	1	16865842	C	G	meprin A subunit beta-like transcript variant X2	0/0	0/0	0/1	0/1	0/0	0/1	0/0	0/0	0/1	0/0
misSNP_1496	1496	NC_049688.1	1	16911261	T	G	Cbl proto-oncogene C E3 ubiquitin protein ligase transcript variant X2	0/0	0/1	0/0	0/0	0/0	0/0	0/0	./.	0/0	0/0
misSNP_1497	1497	NC_049688.1	1	16916763	A	T	trypsin-like	0/0	0/0	0/0	0/1	0/0	0/0	0/0	0/0	0/0	0/0
misSNP_1498	1498	NC_049688.1	1	16924757	G	A	trypsin-1 transcript variant X1	0/0	0/0	0/1	0/1	0/0	0/1	0/0	0/0	0/1	0/0
misSNP_1499	1499	NC_049688.1	1	16926053	C	A	trypsin-1 transcript variant X1	0/0	0/0	0/0	0/0	0/1	0/0	0/0	0/0	0/0	0/1
misSNP_1500	1500	NC_049688.1	1	16942871	G	A	trypsin-1-like	0/1	0/0	0/1	0/0	0/0	0/1	0/1	0/0	0/0	0/0
misSNP_1501	1501	NC_049688.1	1	16945024	G	T	mitochondrial ribosomal protein L17	0/1	0/1	0/0	0/0	0/0	0/0	0/1	0/0	0/0	0/0
misSNP_1502	1502	NC_049688.1	1	16950615	G	A	transmembrane protein 145	0/0	0/0	0/1	1/1	0/0	0/1	0/0	1/1	1/1	0/0
misSNP_1503	1503	NC_049688.1	1	16990231	C	T	lipase hormone-sensitive b transcript variant X4	0/1	0/0	0/1	0/0	0/1	0/1	0/1	0/0	0/0	0/1
misSNP_1504	1504	NC_049688.1	1	16998321	C	A	lipase hormone-sensitive b transcript variant X4	0/0	0/0	0/0	0/1	0/0	0/0	0/1	0/0	0/1	0/0
misSNP_1505	1505	NC_049688.1	1	17012422	C	G	lipase hormone-sensitive b transcript variant X4	0/1	0/0	0/1	0/0	0/1	0/1	0/1	0/1	0/1	0/1
misSNP_1506	1506	NC_049688.1	1	17012464	T	A	lipase hormone-sensitive b transcript variant X4	0/0	0/1	0/1	0/0	0/0	0/1	0/0	0/0	0/0	0/0
misSNP_1507	1507	NC_049688.1	1	17013823	T	C	CD79a molecule immunoglobulin-associated alpha transcript variant X1	0/0	0/0	0/0	0/1	0/0	0/0	0/0	0/0	0/1	0/0
misSNP_1508	1508	NC_049688.1	1	17014652	A	T	CD79a molecule immunoglobulin-associated alpha transcript variant X1	0/1	0/1	0/1	0/0	0/1	0/1	1/1	0/1	0/0	0/1
misSNP_1509	1509	NC_049688.1	1	17039324	A	G	Rho guanine nucleotide exchange factor (GEF) 1b transcript variant X2	0/0	0/1	0/0	0/1	0/0	0/1	0/0	0/0	0/1	0/0
misSNP_1510	1510	NC_049688.1	1	17060551	G	C	Ets2 repressor factor like 1 transcript variant X2	0/0	0/0	0/0	0/0	0/0	0/0	0/0	0/1	0/0	0/0
misSNP_1511	1511	NC_049688.1	1	17150211	T	C	gastrula zinc finger protein XlCGF57.1	0/0	0/0	0/0	0/1	0/0	0/0	0/0	0/0	0/1	0/0
misSNP_1512	1512	NC_049688.1	1	17150880	T	G	gastrula zinc finger protein XlCGF57.1	0/0	0/0	0/0	0/1	0/0	0/0	0/0	0/0	0/1	0/0
misSNP_1513	1513	NC_049688.1	1	17158484	G	A	multiple EGF-like-domains 8 transcript variant X1	0/1	0/1	0/0	0/0	0/0	0/0	0/1	0/0	0/0	0/0
misSNP_1514	1514	NC_049688.1	1	17178025	C	T	tripartite motif containing 35-28	0/1	1/1	0/1	0/0	0/0	0/1	0/1	0/0	0/0	0/0
misSNP_1515	1515	NC_049688.1	1	17190456	G	T	C-X-C chemokine receptor type 3-like transcript variant X2	0/0	0/0	0/0	0/1	0/0	0/0	0/0	0/0	0/1	0/0
misSNP_1516	1516	NC_049688.1	1	17191143	G	A	C-X-C chemokine receptor type 3-like transcript variant X2	0/0	0/0	0/0	0/0	0/0	0/0	0/0	1/1	0/1	0/0
misSNP_1517	1517	NC_049688.1	1	17194892	C	G	chemokine (C-X-C motif) receptor 3 tandem duplicate 2	0/0	0/0	0/0	0/1	0/0	0/0	0/0	0/0	0/1	0/0
misSNP_1518	1518	NC_049688.1	1	17203159	A	T	toll-like receptor 21	0/0	0/0	0/0	0/0	0/1	0/0	0/0	0/1	0/1	0/1
misSNP_1519	1519	NC_049688.1	1	17204430	C	A	toll-like receptor 21	0/0	0/0	0/0	0/0	0/1	0/0	0/0	0/0	0/0	0/1
misSNP_1520	1520	NC_049688.1	1	17206877	C	T	uncharacterized si:dkey-250k15.4	1/1	0/1	0/1	0/1	0/1	0/1	1/1	1/1	0/1	0/1
misSNP_1521	1521	NC_049688.1	1	17207480	A	T	uncharacterized si:dkey-250k15.4	0/0	0/0	0/0	0/0	0/0	0/0	0/0	0/1	0/1	0/0
misSNP_1522	1522	NC_049688.1	1	17207621	C	T	uncharacterized si:dkey-250k15.4	1/1	0/1	0/1	0/0	0/0	0/1	1/1	0/0	0/0	0/0
misSNP_1523	1523	NC_049688.1	1	17207636	A	T	uncharacterized si:dkey-250k15.4	0/0	0/0	0/0	0/1	0/0	0/0	0/0	0/0	0/1	0/0
misSNP_1524	1524	NC_049688.1	1	17213159	G	T	platelet-activating factor acetylhydrolase isoform Ib gamma subunit transcript variant X1	0/1	0/0	0/1	0/1	0/0	0/1	0/1	0/1	0/0	0/0
misSNP_1525	1525	NC_049688.1	1	17224211	T	A	CEA cell adhesion molecule 1	0/0	0/0	0/0	0/0	0/0	0/0	0/0	0/1	0/1	0/0
misSNP_1526	1526	NC_049688.1	1	17226869	C	G	carcinoembryonic antigen-related cell adhesion molecule 5-like	0/0	0/1	0/1	0/0	0/0	0/1	0/0	0/0	0/1	0/0
misSNP_1527	1527	NC_049688.1	1	17227580	A	C	carcinoembryonic antigen-related cell adhesion molecule 5-like	0/0	0/0	0/0	0/1	0/0	0/0	0/0	0/0	0/0	0/0
misSNP_1528	1528	NC_049688.1	1	17229641	C	A	carcinoembryonic antigen-related cell adhesion molecule 5-like	0/1	0/1	0/0	0/0	0/0	0/0	0/1	0/0	0/0	0/0
misSNP_1529	1529	NC_049688.1	1	17237098	A	T	carcinoembryonic antigen-related cell adhesion molecule 5-like	0/0	0/0	0/0	0/0	0/1	0/0	0/0	0/1	0/1	0/1
misSNP_1530	1530	NC_049688.1	1	17237680	G	A	carcinoembryonic antigen-related cell adhesion molecule 5-like	0/1	0/1	1/1	0/1	0/0	1/1	0/1	0/1	0/1	0/0
misSNP_1531	1531	NC_049688.1	1	17237786	C	T	carcinoembryonic antigen-related cell adhesion molecule 5-like	0/1	0/1	0/0	0/0	0/1	0/0	0/1	0/1	0/0	0/1
misSNP_1532	1532	NC_049688.1	1	17238354	T	A	carcinoembryonic antigen-related cell adhesion molecule 5-like	0/1	0/1	0/0	0/0	0/0	0/0	0/1	0/0	0/0	0/0
stopSNP_19	19	NC_049688.1	1	17243186	C	G		0/0	0/0	0/0	0/1	0/0	0/0	0/0	0/0	0/1	0/0
misSNP_1533	1533	NC_049688.1	1	17248882	G	A	carcinoembryonic antigen-related cell adhesion molecule 5	0/0	0/0	0/0	1/1	0/0	0/0	0/0	0/0	0/1	0/0
misSNP_1534	1534	NC_049688.1	1	17249336	G	A	carcinoembryonic antigen-related cell adhesion molecule 5	0/1	0/1	1/1	0/0	1/1	1/1	0/1	0/1	0/1	1/1
misSNP_1535	1535	NC_049688.1	1	17249537	A	T	carcinoembryonic antigen-related cell adhesion molecule 5	0/0	0/1	0/1	0/0	0/0	0/1	0/0	0/0	0/0	0/0
misSNP_1536	1536	NC_049688.1	1	17250411	G	A	carcinoembryonic antigen-related cell adhesion molecule 5	0/1	0/1	0/0	0/0	0/0	0/0	0/1	0/1	0/0	0/0
misSNP_1537	1537	NC_049688.1	1	17251932	G	C	carcinoembryonic antigen-related cell adhesion molecule 5	0/0	0/0	0/0	0/1	0/0	0/0	0/0	0/0	0/0	0/0
misSNP_1538	1538	NC_049688.1	1	17252652	T	A	carcinoembryonic antigen-related cell adhesion molecule 5	0/0	0/0	0/0	0/1	0/0	0/0	0/0	0/0	0/1	0/0
misSNP_1539	1539	NC_049688.1	1	17363219	G	T	zinc finger protein 574 transcript variant X3	0/0	0/0	0/0	0/0	0/0	0/0	0/0	0/1	0/0	0/0
misSNP_1540	1540	NC_049688.1	1	17369551	T	A	zinc finger protein 574 transcript variant X3	0/0	0/0	0/0	0/0	0/0	0/0	0/0	0/1	0/1	0/0
misSNP_1541	1541	NC_049688.1	1	17369606	A	T	zinc finger protein 574 transcript variant X3	0/0	0/0	0/0	0/0	0/0	0/0	0/0	0/1	0/1	0/0
misSNP_1542	1542	NC_049688.1	1	17397754	C	A	zinc finger protein 526	0/0	0/0	0/0	0/0	0/0	0/0	0/0	0/1	0/1	0/0
misSNP_1543	1543	NC_049688.1	1	17399020	T	C	zinc finger protein 526	1/1	1/1	1/1	1/1	1/1	1/1	1/1	1/1	1/1	1/1
misSNP_1544	1544	NC_049688.1	1	17400643	G	A	zinc finger protein 526	1/1	0/1	0/1	1/1	0/1	0/1	1/1	0/1	1/1	0/1
misSNP_1545	1545	NC_049688.1	1	17411870	C	T	capicua transcriptional repressor b transcript variant X3	0/0	0/0	0/0	0/1	0/0	0/0	0/0	0/0	0/1	0/0
misSNP_1546	1546	NC_049688.1	1	17427215	C	T	capicua transcriptional repressor b transcript variant X3	0/1	0/1	1/1	0/1	0/1	1/1	0/1	0/1	1/1	0/1
misSNP_1547	1547	NC_049688.1	1	17429462	C	T	capicua transcriptional repressor b transcript variant X3	0/1	0/1	1/1	0/0	0/1	1/1	0/1	0/0	0/0	0/1
misSNP_1548	1548	NC_049688.1	1	17429746	T	G	capicua transcriptional repressor b transcript variant X3	0/1	0/1	1/1	0/1	0/1	1/1	0/1	0/1	1/1	0/1
misSNP_1549	1549	NC_049688.1	1	17429758	C	T	capicua transcriptional repressor b transcript variant X3	0/1	0/1	1/1	0/0	0/0	1/1	0/1	0/0	0/0	0/0
misSNP_1550	1550	NC_049688.1	1	17429779	C	T	capicua transcriptional repressor b transcript variant X3	0/0	0/0	0/0	0/1	0/0	0/0	0/0	0/1	1/1	0/0
misSNP_1551	1551	NC_049688.1	1	17447218	G	T	Ets2 repressor factor like 3	1/1	1/1	1/1	1/1	1/1	1/1	1/1	1/1	1/1	1/1
misSNP_1552	1552	NC_049688.1	1	17447262	A	G	Ets2 repressor factor like 3	0/0	0/0	0/0	0/1	0/1	0/0	0/1	0/1	0/1	0/1
misSNP_1553	1553	NC_049688.1	1	17447544	C	T	Ets2 repressor factor like 3	0/0	0/0	0/0	0/0	0/1	0/0	0/0	0/0	0/0	0/1
misSNP_1554	1554	NC_049688.1	1	17448046	T	A	Ets2 repressor factor like 3	0/0	0/0	0/0	1/1	0/1	0/0	0/0	0/1	1/1	0/1
misSNP_1555	1555	NC_049688.1	1	17588468	C	G	death effector domain-containing 1 transcript variant X2	0/0	0/0	0/0	0/1	0/0	0/0	0/0	0/0	0/1	0/0
misSNP_1556	1556	NC_049688.1	1	17637916	A	C	nectin-2 transcript variant X3	0/0	0/1	1/1	0/1	0/1	1/1	0/0	0/1	0/1	0/1
misSNP_1557	1557	NC_049688.1	1	17637920	C	A	nectin-2 transcript variant X3	0/0	0/1	1/1	0/1	0/1	1/1	0/0	0/1	0/1	0/1
misSNP_1558	1558	NC_049688.1	1	17713299	A	C	g6f-like transcript variant X3	0/1	0/0	0/1	0/0	0/1	0/1	0/1	1/1	0/1	0/1
misSNP_1559	1559	NC_049688.1	1	17714190	G	A	g6f-like transcript variant X3	0/1	0/0	0/0	0/0	0/0	0/0	0/1	0/1	0/1	0/0
misSNP_1560	1560	NC_049688.1	1	17714709	C	T	g6f-like transcript variant X3	0/1	0/1	0/0	0/1	0/1	0/0	0/1	0/1	0/1	0/1
misSNP_1561	1561	NC_049688.1	1	17714768	G	A	g6f-like transcript variant X3	0/0	0/1	0/1	0/1	0/0	0/1	0/0	0/0	0/1	0/1
misSNP_1562	1562	NC_049688.1	1	17715459	G	A	g6f-like transcript variant X3	0/0	0/0	0/0	0/0	0/0	0/0	0/0	1/1	0/1	0/0
misSNP_1563	1563	NC_049688.1	1	17717138	G	A	g6f-like transcript variant X3	0/0	0/0	0/1	0/0	0/1	0/1	0/0	0/0	0/0	0/1
misSNP_1564	1564	NC_049688.1	1	17733264	C	T	valyl-tRNA synthetase 1	0/0	0/0	0/0	0/0	0/0	0/0	0/0	0/1	0/0	0/0
misSNP_1565	1565	NC_049688.1	1	17738519	A	C	valyl-tRNA synthetase 1	0/0	0/0	0/0	0/1	0/0	0/0	0/0	0/0	0/0	0/0
misSNP_1566	1566	NC_049688.1	1	17740644	T	A	uncharacterized LOC118314887	0/0	0/0	0/1	0/0	0/1	0/1	0/0	0/1	0/0	0/1
misSNP_1567	1567	NC_049688.1	1	17740651	T	A	uncharacterized LOC118314887	0/0	0/0	0/0	0/0	0/0	0/0	0/0	0/1	0/1	0/0
misSNP_1568	1568	NC_049688.1	1	17741767	T	C	uncharacterized LOC118314887	0/0	0/1	1/1	0/1	0/1	1/1	0/0	0/1	1/1	0/1
misSNP_1569	1569	NC_049688.1	1	17741836	T	C	uncharacterized LOC118314887	0/0	0/1	0/1	0/1	0/1	1/1	0/0	0/1	1/1	0/1
misSNP_1570	1570	NC_049688.1	1	17743196	T	C	uncharacterized LOC118314887	0/1	0/0	0/0	0/0	0/0	0/0	0/1	0/0	0/1	0/1
misSNP_1571	1571	NC_049688.1	1	17743467	C	T	uncharacterized LOC118314887	0/1	0/1	0/0	0/0	0/0	0/0	0/1	0/0	0/0	0/0
misSNP_1572	1572	NC_049688.1	1	17750128	C	A	zinc-binding protein A33 transcript variant X1	1/1	0/1	0/0	0/1	0/0	0/0	1/1	0/1	0/1	0/0
misSNP_1573	1573	NC_049688.1	1	17756223	T	G	uncharacterized si:dkeyp-77h1.4 transcript variant X1	0/0	0/0	0/0	0/0	0/0	0/0	0/0	0/1	0/1	0/0
misSNP_1574	1574	NC_049688.1	1	17756292	G	T	uncharacterized si:dkeyp-77h1.4 transcript variant X1	0/0	0/0	0/0	0/0	0/0	0/0	0/0	0/1	0/0	0/0
misSNP_1575	1575	NC_049688.1	1	17756341	T	G	uncharacterized si:dkeyp-77h1.4 transcript variant X1	0/1	0/1	0/0	0/0	0/0	0/0	0/1	0/0	0/0	0/0
misSNP_1576	1576	NC_049688.1	1	17756685	G	T	uncharacterized si:dkeyp-77h1.4 transcript variant X2	0/1	0/1	0/0	0/0	0/0	0/0	0/1	0/0	0/0	0/0
misSNP_1577	1577	NC_049688.1	1	17757848	C	A	uncharacterized si:dkeyp-77h1.4 transcript variant X2	1/1	0/1	0/0	0/1	0/0	0/1	1/1	0/0	0/0	0/0
misSNP_1578	1578	NC_049688.1	1	17768770	C	T	mediator of DNA damage checkpoint protein 1-like	0/1	0/0	0/0	0/0	0/0	0/0	0/1	0/0	0/0	0/0
misSNP_1579	1579	NC_049688.1	1	17770797	G	A	mediator of DNA damage checkpoint protein 1-like	0/0	0/0	0/0	0/0	0/1	0/0	0/0	0/0	0/0	0/1
misSNP_1580	1580	NC_049688.1	1	17771808	T	C	mediator of DNA damage checkpoint protein 1-like	0/1	1/1	0/1	0/1	0/1	0/1	0/1	0/1	1/1	0/1
misSNP_1581	1581	NC_049688.1	1	17772621	C	T	mediator of DNA damage checkpoint protein 1-like	0/1	1/1	0/1	1/1	0/1	0/1	0/1	0/1	1/1	0/1
misSNP_1582	1582	NC_049688.1	1	17772795	T	G	mediator of DNA damage checkpoint protein 1-like	0/0	0/0	0/1	0/1	0/1	0/1	0/0	0/0	0/0	0/1
misSNP_1583	1583	NC_049688.1	1	17773446	T	C	mediator of DNA damage checkpoint protein 1-like	0/0	0/0	0/0	0/0	0/0	0/0	0/0	0/1	0/1	0/0
misSNP_1584	1584	NC_049688.1	1	17774043	T	A	mediator of DNA damage checkpoint protein 1-like	0/0	0/0	0/0	0/0	0/1	0/0	0/0	0/0	0/0	0/1
misSNP_1585	1585	NC_049688.1	1	17774204	G	C	mediator of DNA damage checkpoint protein 1-like	0/0	0/0	0/0	0/0	0/1	0/0	0/0	0/0	0/0	0/1
misSNP_1586	1586	NC_049688.1	1	17774328	G	T	mediator of DNA damage checkpoint protein 1-like	0/0	0/0	0/0	0/0	0/0	0/0	0/0	0/1	0/1	0/0
misSNP_1587	1587	NC_049688.1	1	17774392	C	T	mediator of DNA damage checkpoint protein 1-like	0/1	0/0	0/1	0/1	0/1	0/1	0/1	0/1	0/1	0/1
misSNP_1588	1588	NC_049688.1	1	17774664	G	T	mediator of DNA damage checkpoint protein 1-like	0/1	0/0	0/1	0/1	0/1	0/1	0/1	0/1	0/0	0/1
misSNP_1589	1589	NC_049688.1	1	17774727	C	T	mediator of DNA damage checkpoint protein 1-like	0/0	0/0	0/0	0/0	0/1	0/0	0/0	0/0	0/0	0/1
misSNP_1590	1590	NC_049688.1	1	17775207	T	G	mediator of DNA damage checkpoint protein 1-like	0/0	0/0	0/0	0/0	0/1	0/0	0/0	0/0	0/0	0/1
misSNP_1591	1591	NC_049688.1	1	17775260	A	T	mediator of DNA damage checkpoint protein 1-like	0/0	0/0	0/0	0/0	0/1	0/0	0/0	0/0	0/0	0/1
misSNP_1592	1592	NC_049688.1	1	17775330	G	A	mediator of DNA damage checkpoint protein 1-like	0/1	0/0	0/1	0/1	0/1	0/1	0/1	0/1	0/0	0/1
misSNP_1593	1593	NC_049688.1	1	17776687	T	C	mediator of DNA damage checkpoint protein 1-like	0/0	0/0	0/0	0/0	0/0	0/0	0/0	0/1	0/1	0/0
misSNP_1594	1594	NC_049688.1	1	17778226	T	C	mediator of DNA damage checkpoint protein 1-like	0/0	0/0	0/0	0/0	0/1	0/0	0/0	0/1	0/1	0/1
misSNP_1595	1595	NC_049688.1	1	17810063	C	G	discoidin domain receptor tyrosine kinase 1 transcript variant X3	0/0	0/0	0/0	0/0	0/1	0/0	0/0	0/0	0/0	0/1
misSNP_1596	1596	NC_049688.1	1	17867330	G	T	uncharacterized protein LOC563854 homolog transcript variant X2	0/0	0/0	0/1	0/0	0/1	0/1	0/0	0/0	0/0	0/1
misSNP_1597	1597	NC_049688.1	1	17915439	G	C	CD4-2 molecule tandem duplicate 2 transcript variant X1	0/1	0/0	0/0	0/1	0/0	0/0	0/1	0/0	0/1	0/0
misSNP_1598	1598	NC_049688.1	1	17916142	C	T	CD4-2 molecule tandem duplicate 2 transcript variant X1	0/0	0/1	1/1	0/0	0/1	1/1	0/0	1/1	0/1	0/1
misSNP_1599	1599	NC_049688.1	1	17916456	C	T	CD4-2 molecule tandem duplicate 2 transcript variant X1	0/1	0/0	0/0	0/0	0/0	0/0	0/1	0/0	0/0	0/0
misSNP_1600	1600	NC_049688.1	1	17917126	T	G	CD4-2 molecule tandem duplicate 2 transcript variant X1	0/0	0/0	0/1	0/0	0/1	0/1	0/0	0/1	0/0	0/1
misSNP_1601	1601	NC_049688.1	1	17921066	C	T	ubiquitin specific peptidase 5 (isopeptidase T) transcript variant X2	0/0	0/0	0/1	0/0	0/1	0/1	0/0	0/1	0/0	0/1
misSNP_1602	1602	NC_049688.1	1	17950282	T	G	cell division cycle associated 3 transcript variant X2	0/1	0/1	0/1	0/0	0/1	0/1	0/1	0/0	0/0	0/1
misSNP_1603	1603	NC_049688.1	1	17953857	C	T	peroxisomal biogenesis factor 5 transcript variant X1	1/1	0/1	0/0	0/1	0/0	0/0	1/1	0/1	0/1	0/0
misSNP_1604	1604	NC_049688.1	1	17953891	G	A	peroxisomal biogenesis factor 5 transcript variant X1	0/0	0/0	0/0	0/1	0/0	0/0	0/0	0/0	0/0	0/0
misSNP_1605	1605	NC_049688.1	1	17976419	T	C	calsyntenin 3	0/0	0/1	0/1	0/0	0/1	0/1	0/0	0/0	0/0	0/1
misSNP_1606	1606	NC_049688.1	1	17977378	C	T	calsyntenin 3	0/1	0/1	0/0	0/0	0/0	0/0	0/1	0/1	0/0	0/0
misSNP_1607	1607	NC_049688.1	1	18008399	A	C	zinc finger protein 232-like	0/0	0/0	0/0	0/0	0/0	0/0	0/0	0/1	0/0	0/0
misSNP_1608	1608	NC_049688.1	1	18017932	G	C	atrophin 1 transcript variant X6	0/0	0/1	0/0	0/0	0/0	0/0	0/0	0/0	0/0	0/0
misSNP_1609	1609	NC_049688.1	1	18019236	T	G	atrophin 1 transcript variant X6	0/0	0/0	0/0	0/1	0/0	0/0	0/0	0/0	0/1	0/0
misSNP_1610	1610	NC_049688.1	1	18021093	C	G	atrophin 1 transcript variant X6	0/0	0/0	0/0	0/1	0/0	0/0	0/0	0/0	0/1	0/0
misSNP_1611	1611	NC_049688.1	1	18046780	T	A	wingless-type MMTV integration site family member 4b	0/0	0/0	0/0	0/0	0/0	0/0	0/0	0/1	0/1	0/0
misSNP_1612	1612	NC_049688.1	1	18057732	C	A	chromodomain helicase DNA binding protein 4b transcript variant X3	1/1	1/1	1/1	1/1	1/1	1/1	1/1	1/1	1/1	1/1
misSNP_1613	1613	NC_049688.1	1	18069982	G	A	chromodomain helicase DNA binding protein 4b transcript variant X3	0/0	0/0	0/0	0/1	0/0	0/0	0/0	0/1	0/1	0/0
misSNP_1614	1614	NC_049688.1	1	18073880	A	G	chromodomain helicase DNA binding protein 4b transcript variant X3	0/1	0/0	0/0	0/0	0/0	0/0	0/0	0/0	0/0	0/0
misSNP_1615	1615	NC_049688.1	1	18085257	T	G	protein tyrosine phosphatase non-receptor type 6 transcript variant X2	0/0	0/0	0/1	0/0	0/1	0/1	0/0	0/0	0/0	0/1
misSNP_1616	1616	NC_049688.1	1	18097459	T	C	tumor necrosis factor receptor superfamily member 5	0/0	0/0	0/0	0/0	0/0	0/0	0/0	0/1	0/1	0/0
misSNP_1617	1617	NC_049688.1	1	18101388	A	T	tumor necrosis factor receptor superfamily member 5	0/0	0/0	0/0	0/1	0/0	0/0	0/0	0/0	0/0	0/0
misSNP_1618	1618	NC_049688.1	1	18106713	T	C	complement C1s subcomponent-like	0/0	0/0	0/0	0/0	0/0	0/0	0/0	0/1	0/1	0/0
misSNP_1619	1619	NC_049688.1	1	18111253	A	G	complement C1r-A subcomponent-like	0/0	0/0	0/0	1/1	0/0	0/0	0/0	0/0	0/1	0/0
misSNP_1620	1620	NC_049688.1	1	18118502	A	G	TAP binding protein like transcript variant X4	1/1	0/1	0/0	1/1	0/0	0/0	1/1	0/1	0/1	0/1
misSNP_1621	1621	NC_049688.1	1	18133847	G	A	lymphocyte activation gene 3 protein-like	0/0	0/1	1/1	0/1	0/1	1/1	0/0	0/0	0/1	0/1
misSNP_1622	1622	NC_049688.1	1	18133898	C	T	lymphocyte activation gene 3 protein-like	0/0	0/1	1/1	0/1	0/1	1/1	0/0	0/0	0/1	0/1
misSNP_1623	1623	NC_049688.1	1	18134756	C	G	lymphocyte activation gene 3 protein-like	0/1	0/0	0/0	0/0	0/0	0/0	0/1	0/0	0/0	0/0
misSNP_1624	1624	NC_049688.1	1	18138133	G	A	pleckstrin homology domain containing family G (with RhoGef domain) member 6	0/0	0/0	0/0	0/0	0/0	0/0	0/0	0/1	0/1	0/0
misSNP_1625	1625	NC_049688.1	1	18139205	G	A	pleckstrin homology domain containing family G (with RhoGef domain) member 6	0/0	0/0	0/0	0/1	0/0	0/0	0/0	0/0	0/1	0/0
misSNP_1626	1626	NC_049688.1	1	18142340	G	T	pleckstrin homology domain containing family G (with RhoGef domain) member 6	0/0	0/0	0/1	0/1	0/1	0/1	0/0	0/0	0/1	0/1
misSNP_1627	1627	NC_049688.1	1	18143162	C	G	pleckstrin homology domain containing family G (with RhoGef domain) member 6	1/1	0/1	0/0	0/0	0/0	0/0	1/1	0/1	0/1	0/0
misSNP_1628	1628	NC_049688.1	1	18144547	C	T	pleckstrin homology domain containing family G (with RhoGef domain) member 6	1/1	0/1	0/0	0/0	0/0	0/0	1/1	0/1	0/0	0/0
misSNP_1629	1629	NC_049688.1	1	18145823	T	C	pleckstrin homology domain containing family G (with RhoGef domain) member 6	0/0	0/0	0/1	0/0	0/1	0/1	0/0	0/1	0/1	0/1
misSNP_1630	1630	NC_049688.1	1	18145866	T	C	pleckstrin homology domain containing family G (with RhoGef domain) member 6	0/0	0/1	0/1	0/0	0/0	0/1	0/0	0/0	0/0	0/0
misSNP_1631	1631	NC_049688.1	1	18157689	G	A	CD27 molecule transcript variant X1	0/0	0/0	0/0	1/1	0/0	0/0	0/0	0/0	0/1	0/0
misSNP_1632	1632	NC_049688.1	1	18157691	A	G	CD27 molecule transcript variant X1	1/1	1/1	1/1	1/1	1/1	1/1	1/1	1/1	1/1	1/1
misSNP_1633	1633	NC_049688.1	1	18179222	G	A	intermediate filament family orphan 1b	0/0	0/1	0/1	0/1	0/0	0/1	0/0	0/0	0/1	0/1
misSNP_1634	1634	NC_049688.1	1	18179381	G	A	intermediate filament family orphan 1b	0/1	0/0	0/0	0/0	0/1	0/0	0/1	0/1	0/1	0/1
misSNP_1635	1635	NC_049688.1	1	18189706	A	G	uncharacterized protein LOC563937 homolog transcript variant X1	0/0	0/0	0/0	0/1	0/0	0/0	0/0	0/0	0/1	0/0
misSNP_1636	1636	NC_049688.1	1	18189716	A	G	uncharacterized protein LOC563937 homolog transcript variant X1	0/1	0/0	0/0	0/0	0/1	0/0	0/1	0/0	0/0	0/1
misSNP_1637	1637	NC_049688.1	1	18190081	G	T	uncharacterized protein LOC563937 homolog transcript variant X1	0/1	0/1	0/0	0/0	0/0	0/0	0/1	0/0	0/0	0/0
misSNP_1638	1638	NC_049688.1	1	18193791	T	C	non-SMC condensin I complex subunit D2 transcript variant X2	0/0	0/1	0/1	0/1	0/0	0/1	0/1	0/1	0/1	0/0
misSNP_1639	1639	NC_049688.1	1	18194124	C	A	non-SMC condensin I complex subunit D2 transcript variant X2	0/1	0/0	0/0	0/0	0/1	0/0	0/1	0/0	0/0	0/1
misSNP_1640	1640	NC_049688.1	1	18198467	T	C	non-SMC condensin I complex subunit D2 transcript variant X2	1/1	1/1	1/1	1/1	1/1	1/1	1/1	1/1	1/1	1/1
misSNP_1641	1641	NC_049688.1	1	18200664	G	A	non-SMC condensin I complex subunit D2 transcript variant X2	0/0	0/0	0/0	0/1	0/0	0/0	0/0	0/0	0/1	0/0
misSNP_1642	1642	NC_049688.1	1	18204525	A	G	non-SMC condensin I complex subunit D2 transcript variant X2	0/0	0/0	0/0	0/0	0/0	0/0	0/0	0/1	0/0	0/0
misSNP_1643	1643	NC_049688.1	1	18204586	C	G	non-SMC condensin I complex subunit D2 transcript variant X2	0/0	0/0	0/0	0/1	0/0	0/0	0/0	0/0	0/1	0/0
misSNP_1644	1644	NC_049688.1	1	18204609	T	G	non-SMC condensin I complex subunit D2 transcript variant X2	0/0	0/0	0/1	0/0	0/1	0/1	0/0	0/0	0/0	0/1
misSNP_1645	1645	NC_049688.1	1	18210696	C	A	inhibitor of growth family member 4 transcript variant X3	0/0	0/0	0/0	0/0	0/1	0/0	0/0	0/0	0/0	0/1
misSNP_1646	1646	NC_049688.1	1	18214702	C	T	NOP2 nucleolar protein homolog (yeast) transcript variant X2	0/1	0/0	0/1	0/0	1/1	0/1	0/1	0/0	0/0	1/1
misSNP_1647	1647	NC_049688.1	1	18214916	C	T	NOP2 nucleolar protein homolog (yeast) transcript variant X2	0/1	0/0	0/1	0/0	1/1	0/1	0/0	0/0	0/0	1/1
misSNP_1648	1648	NC_049688.1	1	18224409	C	T	Kell metallo-endopeptidase (Kell blood group) transcript variant X4	0/0	0/0	0/0	0/0	0/1	0/0	0/0	0/0	0/0	0/1
misSNP_1649	1649	NC_049688.1	1	18224669	C	T	Kell metallo-endopeptidase (Kell blood group) transcript variant X4	0/1	0/1	0/0	0/0	0/0	0/0	0/1	0/0	0/0	0/0
misSNP_1650	1650	NC_049688.1	1	18224996	C	T	Kell metallo-endopeptidase (Kell blood group) transcript variant X4	0/1	0/1	0/0	0/0	0/0	0/0	0/1	0/0	0/0	0/0
misSNP_1651	1651	NC_049688.1	1	18225823	C	A	Kell metallo-endopeptidase (Kell blood group) transcript variant X4	0/1	1/1	0/1	0/1	0/0	0/1	0/1	0/0	0/0	0/0
misSNP_1652	1652	NC_049688.1	1	18228105	G	A	Kell metallo-endopeptidase (Kell blood group) transcript variant X4	0/0	0/0	0/0	0/1	0/0	0/0	0/0	0/0	0/0	0/0
misSNP_1653	1653	NC_049688.1	1	18234905	A	T	zyxin transcript variant X2	0/0	0/0	0/0	0/0	0/1	0/0	0/0	0/0	0/0	0/1
misSNP_1654	1654	NC_049688.1	1	18237150	C	A	zyxin transcript variant X2	0/1	0/0	0/0	0/0	0/0	0/0	0/1	0/0	0/0	0/0
misSNP_1655	1655	NC_049688.1	1	18270977	T	C	family with sequence similarity 131 member Bb transcript variant X3	0/0	0/0	0/0	0/1	0/0	0/0	0/0	0/1	0/1	0/0
misSNP_1656	1656	NC_049688.1	1	18271026	C	T	family with sequence similarity 131 member Bb transcript variant X3	0/0	0/1	0/1	0/0	0/0	0/1	0/0	0/1	0/0	0/0
misSNP_1657	1657	NC_049688.1	1	18276551	G	A	chloride channel voltage-sensitive 1b transcript variant X1	0/0	0/0	0/1	0/0	0/1	0/1	0/0	0/0	0/0	0/1
misSNP_1658	1658	NC_049688.1	1	18276575	G	A	chloride channel voltage-sensitive 1b transcript variant X1	0/0	0/0	0/0	0/1	0/0	0/0	0/0	0/1	0/1	0/0
misSNP_1659	1659	NC_049688.1	1	18281312	C	T	chloride channel voltage-sensitive 1b transcript variant X1	0/1	0/0	0/0	0/0	0/0	0/0	0/1	0/0	0/0	0/0
misSNP_1660	1660	NC_049688.1	1	18290965	G	C	chloride channel voltage-sensitive 1b transcript variant X1	0/0	0/1	0/1	0/0	0/0	0/1	0/0	0/0	0/0	0/0
misSNP_1661	1661	NC_049688.1	1	18304904	G	C	caspase 2 apoptosis-related cysteine peptidase transcript variant X1	0/0	0/0	0/0	0/1	0/1	0/0	0/0	0/1	0/1	0/1
misSNP_1662	1662	NC_049688.1	1	18306000	G	C	caspase 2 apoptosis-related cysteine peptidase transcript variant X1	0/0	0/0	0/0	0/1	0/0	0/0	0/0	0/0	0/0	0/0
misSNP_1663	1663	NC_049688.1	1	18309476	T	A	rap1 GTPase-activating protein 2 transcript variant X1	0/1	0/0	0/0	0/0	0/0	0/0	0/1	0/0	0/0	0/0
misSNP_1664	1664	NC_049688.1	1	18309506	T	G	rap1 GTPase-activating protein 2 transcript variant X1	0/0	0/0	0/0	0/1	0/0	0/0	0/0	0/0	0/1	0/0
misSNP_1665	1665	NC_049688.1	1	18310150	G	C	rap1 GTPase-activating protein 2 transcript variant X2	0/1	0/0	0/0	1/1	0/0	0/0	0/1	0/0	0/0	0/0
misSNP_1666	1666	NC_049688.1	1	18312135	C	T	rap1 GTPase-activating protein 2 transcript variant X3	0/0	0/0	0/0	0/0	0/1	0/0	0/0	0/0	0/0	0/1
misSNP_1667	1667	NC_049688.1	1	18313952	C	T	rap1 GTPase-activating protein 2 transcript variant X3	0/0	0/0	0/0	0/0	0/1	0/0	0/0	0/0	0/0	0/1
misSNP_1668	1668	NC_049688.1	1	18315871	C	T	rap1 GTPase-activating protein 2 transcript variant X3	0/0	0/1	0/1	0/0	0/1	0/1	0/0	0/0	0/0	0/0
misSNP_1669	1669	NC_049688.1	1	18317823	T	C	glutathione S-transferase kappa 1-like	0/0	0/0	0/1	0/0	0/1	0/1	0/0	0/1	0/1	0/1
misSNP_1670	1670	NC_049688.1	1	18328881	G	T	polyhomeotic homolog 1 transcript variant X4	0/0	0/0	0/0	0/0	0/0	0/0	0/0	0/1	0/0	0/0
misSNP_1671	1671	NC_049688.1	1	18331001	A	G	polyhomeotic homolog 1 transcript variant X4	0/1	0/0	0/0	0/0	0/0	0/0	0/1	0/1	0/0	0/0
misSNP_1672	1672	NC_049688.1	1	18331325	C	T	polyhomeotic homolog 1 transcript variant X4	0/0	0/0	0/0	0/0	0/0	0/0	0/0	0/1	0/0	0/0
misSNP_1673	1673	NC_049688.1	1	18343628	G	T	Rho guanine nucleotide exchange factor (GEF) 5 transcript variant X2	0/0	0/0	0/0	0/0	0/0	0/0	0/0	0/1	0/0	0/0
misSNP_1674	1674	NC_049688.1	1	18343725	A	T	Rho guanine nucleotide exchange factor (GEF) 5 transcript variant X2	0/1	0/1	0/0	0/0	0/0	0/0	0/1	0/0	0/0	0/0
misSNP_1675	1675	NC_049688.1	1	18343972	C	G	Rho guanine nucleotide exchange factor (GEF) 5 transcript variant X2	0/1	0/1	0/0	0/0	0/0	0/0	0/1	0/0	0/0	0/0
misSNP_1676	1676	NC_049688.1	1	18344028	C	T	Rho guanine nucleotide exchange factor (GEF) 5 transcript variant X2	0/0	0/0	0/0	0/0	0/0	0/0	0/0	0/1	0/0	0/0
misSNP_1677	1677	NC_049688.1	1	18344615	G	T	Rho guanine nucleotide exchange factor (GEF) 5 transcript variant X2	0/1	0/1	0/0	0/1	0/0	0/0	0/1	0/0	0/1	0/0
misSNP_1678	1678	NC_049688.1	1	18344823	G	C	Rho guanine nucleotide exchange factor (GEF) 5 transcript variant X2	0/0	0/0	0/1	0/1	0/1	0/1	0/0	0/0	0/1	0/1
misSNP_1679	1679	NC_049688.1	1	18345058	G	C	Rho guanine nucleotide exchange factor (GEF) 5 transcript variant X2	0/0	0/0	0/1	0/1	0/1	0/1	0/0	0/0	0/1	0/1
misSNP_1680	1680	NC_049688.1	1	18345274	G	A	Rho guanine nucleotide exchange factor (GEF) 5 transcript variant X2	0/0	0/0	0/1	0/1	0/1	0/1	0/0	0/0	0/1	0/1
misSNP_1681	1681	NC_049688.1	1	18346666	A	T	Rho guanine nucleotide exchange factor (GEF) 5 transcript variant X2	0/0	0/0	0/0	0/0	0/1	0/0	0/0	0/0	0/0	0/1
misSNP_1682	1682	NC_049688.1	1	18346746	G	A	Rho guanine nucleotide exchange factor (GEF) 5 transcript variant X2	0/0	0/0	0/1	0/0	0/1	0/1	0/0	0/0	0/0	0/1
misSNP_1683	1683	NC_049688.1	1	18348271	G	T	Rho guanine nucleotide exchange factor (GEF) 5 transcript variant X2	0/0	0/0	0/0	0/0	0/0	0/0	0/0	0/1	0/0	0/0
misSNP_1684	1684	NC_049688.1	1	18359029	C	T	uncharacterized protein LOC563797 homolog transcript variant X1	0/1	0/1	0/0	0/0	0/0	0/0	0/1	0/0	0/0	0/0
misSNP_1685	1685	NC_049688.1	1	18359047	C	T	uncharacterized protein LOC563797 homolog transcript variant X1	0/1	0/1	0/0	0/0	0/0	0/0	0/1	0/0	0/0	0/0
misSNP_1686	1686	NC_049688.1	1	18361776	G	C	uncharacterized protein LOC563797 homolog transcript variant X2	0/0	0/0	0/0	0/0	0/0	0/0	0/0	0/1	0/1	0/0
misSNP_1687	1687	NC_049688.1	1	18365005	G	A	transient receptor potential cation channel subfamily V member 6	0/0	0/0	0/0	0/0	0/0	0/0	0/0	0/1	0/1	0/0
misSNP_1688	1688	NC_049688.1	1	18366183	C	T	transient receptor potential cation channel subfamily V member 6	0/0	0/0	0/0	0/1	0/0	0/0	0/0	0/0	0/1	0/0
misSNP_1689	1689	NC_049688.1	1	18376355	C	A	eph receptor B6	0/0	0/0	0/0	0/1	0/0	0/0	0/0	0/0	0/0	0/0
misSNP_1690	1690	NC_049688.1	1	18397191	G	C	eph receptor B6	0/0	0/0	0/0	0/0	0/1	0/0	0/0	0/0	0/1	0/1
misSNP_1691	1691	NC_049688.1	1	18409371	G	T	solute carrier family 2 member 3b	0/0	0/0	0/0	0/1	0/1	0/0	0/0	0/1	0/1	0/1
misSNP_1692	1692	NC_049688.1	1	18409825	A	T	solute carrier family 2 member 3b	0/0	0/1	0/1	0/1	0/0	0/1	0/0	0/0	0/0	0/0
misSNP_1693	1693	NC_049688.1	1	18434378	G	A	Ras interacting protein 1	0/0	0/0	0/0	0/0	0/1	0/0	0/0	0/0	0/0	0/1
misSNP_1694	1694	NC_049688.1	1	18456233	T	G	zinc finger protein 628	0/1	0/1	0/0	0/0	0/0	0/0	0/1	0/0	0/0	0/0
misSNP_1695	1695	NC_049688.1	1	18457789	A	G	zinc finger protein 628	0/0	0/0	0/0	0/1	0/0	0/0	0/0	0/0	0/0	0/0
misSNP_1696	1696	NC_049688.1	1	18459754	C	G	zinc finger protein 628	0/0	0/0	0/0	0/1	0/1	0/0	0/0	0/0	0/1	0/1
misSNP_1697	1697	NC_049688.1	1	18462727	T	A	zinc finger protein 628	0/0	0/1	0/1	0/0	0/0	0/1	0/0	0/0	0/0	0/0
misSNP_1698	1698	NC_049688.1	1	18504383	G	A	epsin 1 transcript variant X3	0/1	0/1	0/0	0/0	0/0	0/0	0/1	0/0	0/0	0/0
misSNP_1699	1699	NC_049688.1	1	18504456	C	A	epsin 1 transcript variant X3	0/0	0/0	0/0	0/1	0/1	0/0	0/0	0/1	0/1	0/1
misSNP_1700	1700	NC_049688.1	1	18538163	G	A	C-Jun-amino-terminal kinase-interacting protein 4 transcript variant X3	0/0	0/0	0/0	0/0	0/0	0/0	0/0	0/1	0/0	0/0
misSNP_1701	1701	NC_049688.1	1	18544527	C	A	C-Jun-amino-terminal kinase-interacting protein 4 transcript variant X3	0/0	0/0	0/0	0/1	0/0	0/0	0/0	0/0	0/0	0/0
misSNP_1702	1702	NC_049688.1	1	18545584	G	A	C-Jun-amino-terminal kinase-interacting protein 4 transcript variant X3	0/0	0/0	0/0	0/1	0/0	0/0	0/0	0/0	0/1	0/0
misSNP_1703	1703	NC_049688.1	1	18549504	A	G	coiled-coil domain containing 106a	0/1	0/0	0/0	0/1	0/0	0/0	0/1	0/0	0/1	0/0
misSNP_1704	1704	NC_049688.1	1	18573110	A	C	calcium channel voltage-dependent gamma subunit 6b transcript variant X2	0/0	0/0	0/0	0/0	0/0	0/0	0/0	0/1	0/0	0/0
misSNP_1705	1705	NC_049688.1	1	18631753	A	G	protein kinase C gamma transcript variant X3	0/0	0/0	0/0	0/1	0/0	0/0	0/0	0/0	0/1	0/0
misSNP_1706	1706	NC_049688.1	1	18646857	G	T	glutamate receptor ionotropic NMDA 2D	0/0	0/0	0/1	0/1	0/1	0/1	0/0	0/0	0/0	0/1
misSNP_1707	1707	NC_049688.1	1	18646995	C	T	glutamate receptor ionotropic NMDA 2D	0/1	0/0	0/0	0/0	0/0	0/0	0/1	0/0	0/0	0/0
misSNP_1708	1708	NC_049688.1	1	18702924	G	C	phosphatidylinositol transfer protein cytoplasmic 1b transcript variant X1	1/1	1/1	1/1	1/1	1/1	1/1	1/1	1/1	1/1	1/1
misSNP_1709	1709	NC_049688.1	1	18705357	G	A	phosphatidylinositol transfer protein cytoplasmic 1b transcript variant X1	0/1	0/1	0/1	1/1	1/1	0/1	0/1	1/1	1/1	1/1
misSNP_1710	1710	NC_049688.1	1	18735260	A	G	myocardin transcript variant X3	0/0	0/0	0/0	0/0	0/1	0/0	0/0	0/0	0/0	0/1
misSNP_1711	1711	NC_049688.1	1	18736239	C	T	myocardin transcript variant X3	0/0	0/0	0/0	0/1	0/0	0/0	0/0	0/0	0/1	0/0
misSNP_1712	1712	NC_049688.1	1	18741048	T	A	myocardin transcript variant X3	0/0	0/0	0/0	0/1	0/0	0/0	0/0	0/0	0/0	0/0
misSNP_1713	1713	NC_049688.1	1	18749595	G	A	mucin-17 transcript variant X1	0/0	0/0	0/0	0/0	0/1	0/0	0/0	0/0	0/0	0/1
misSNP_1714	1714	NC_049688.1	1	18749817	A	G	mucin-17 transcript variant X1	0/0	0/1	0/1	0/0	0/1	0/1	0/0	0/0	0/0	0/1
misSNP_1715	1715	NC_049688.1	1	18749821	G	A	mucin-17 transcript variant X1	0/0	0/1	0/1	0/0	0/1	0/1	0/0	0/0	0/0	0/1
misSNP_1716	1716	NC_049688.1	1	18749874	T	G	mucin-17 transcript variant X1	0/0	0/1	1/1	0/1	1/1	1/1	0/0	0/1	0/1	1/1
misSNP_1717	1717	NC_049688.1	1	18750640	C	T	mucin-17 transcript variant X1	0/0	0/0	0/1	0/1	0/1	0/1	0/0	0/1	0/1	0/1
misSNP_1718	1718	NC_049688.1	1	18750697	C	T	mucin-17 transcript variant X1	0/0	0/0	0/1	0/1	0/1	0/1	0/0	0/1	0/1	0/1
misSNP_1719	1719	NC_049688.1	1	18750786	A	G	mucin-17 transcript variant X1	0/0	0/0	0/1	0/1	1/1	0/1	0/0	0/1	0/1	0/1
misSNP_1720	1720	NC_049688.1	1	18753311	C	T	ntl-dependent gene 5 transcript variant X1	0/0	0/0	0/0	0/0	0/1	0/0	0/0	0/0	0/0	0/1
misSNP_1721	1721	NC_049688.1	1	18801398	T	A	ubiquitin-conjugating enzyme E2S	0/1	0/1	0/0	0/0	0/1	0/0	0/1	0/1	0/1	0/1
misSNP_1722	1722	NC_049688.1	1	18801550	G	A	ubiquitin-conjugating enzyme E2S	0/1	0/1	0/0	0/0	0/0	0/0	0/1	0/0	0/0	0/0
misSNP_1723	1723	NC_049688.1	1	18809233	G	A	Josephin domain containing 2	0/1	0/1	0/1	0/0	0/0	0/1	0/1	1/1	0/1	0/0
misSNP_1724	1724	NC_049688.1	1	18819036	A	T	tweety family member 1	0/0	0/0	0/0	0/0	0/0	0/0	0/0	0/1	0/0	0/0
misSNP_1725	1725	NC_049688.1	1	18840561	G	A	folliculin transcript variant X2	0/0	0/1	0/1	0/0	0/0	0/1	0/0	0/0	0/0	0/0
misSNP_1726	1726	NC_049688.1	1	18846185	T	A	uncharacterized protein LOC558116 homolog	0/0	0/0	0/1	0/0	0/1	0/1	0/0	0/0	0/0	0/1
misSNP_1727	1727	NC_049688.1	1	18850273	G	A	glutamate-rich WD repeat containing 1	0/1	0/0	0/1	0/0	0/1	0/1	0/1	0/0	0/0	0/1
misSNP_1728	1728	NC_049688.1	1	18850309	C	T	glutamate-rich WD repeat containing 1	0/1	0/0	0/0	0/0	0/0	0/0	0/1	0/0	0/0	0/0
misSNP_1729	1729	NC_049688.1	1	18850310	T	G	glutamate-rich WD repeat containing 1	0/1	0/0	0/0	0/0	0/0	0/0	0/1	0/0	0/0	0/0
misSNP_1730	1730	NC_049688.1	1	18850342	G	A	glutamate-rich WD repeat containing 1	0/0	0/0	0/0	0/1	0/0	0/0	0/0	0/1	0/1	0/0
misSNP_1731	1731	NC_049688.1	1	18850360	A	C	glutamate-rich WD repeat containing 1	0/1	0/0	0/0	0/0	0/0	0/0	0/1	0/0	0/0	0/0
misSNP_1732	1732	NC_049688.1	1	18855736	T	A	CDC42 effector protein (Rho GTPase binding) 5	0/0	0/0	0/0	0/0	0/0	0/0	0/0	0/1	0/1	0/0
misSNP_1733	1733	NC_049688.1	1	18861883	C	T	leukocyte receptor cluster (LRC) member 8 transcript variant X2	0/0	0/0	0/0	0/0	0/0	0/0	0/0	0/1	0/0	0/0
misSNP_1734	1734	NC_049688.1	1	18861939	G	C	leukocyte receptor cluster (LRC) member 8 transcript variant X2	0/0	0/1	0/1	0/0	0/0	0/1	0/0	0/0	0/0	0/0
misSNP_1735	1735	NC_049688.1	1	18889331	C	G	membrane bound O-acyltransferase domain containing 7	0/0	0/0	0/0	0/0	0/0	0/0	0/0	0/1	0/1	0/0
misSNP_1736	1736	NC_049688.1	1	18890118	T	C	membrane bound O-acyltransferase domain containing 7	0/0	0/0	0/0	0/1	0/0	0/0	0/0	0/0	0/0	0/0
misSNP_1737	1737	NC_049688.1	1	18890946	G	C	membrane bound O-acyltransferase domain containing 7	0/0	0/0	0/1	0/0	0/1	0/1	0/0	0/0	0/0	0/1
misSNP_1738	1738	NC_049688.1	1	18893307	G	A	membrane bound O-acyltransferase domain containing 7	0/0	0/0	0/0	0/1	0/0	0/0	0/0	0/0	0/0	0/0
misSNP_1739	1739	NC_049688.1	1	18893397	A	G	membrane bound O-acyltransferase domain containing 7	0/0	0/1	0/1	0/0	0/0	0/1	0/0	0/0	0/0	0/0
misSNP_1740	1740	NC_049688.1	1	18896316	G	A	transmembrane channel-like 4	0/1	0/0	0/0	0/0	0/0	0/0	0/1	0/0	0/0	0/0
misSNP_1741	1741	NC_049688.1	1	18898848	A	T	transmembrane channel-like 4	0/1	0/0	0/0	0/0	0/0	0/0	0/1	0/0	0/0	0/0
misSNP_1742	1742	NC_049688.1	1	18898854	G	C	transmembrane channel-like 4	0/1	1/1	0/1	0/1	0/1	0/1	0/1	0/1	0/0	0/1
misSNP_1743	1743	NC_049688.1	1	18903370	G	A	leukocyte receptor cluster (LRC) member 1 transcript variant X3	0/0	0/0	0/0	0/1	0/0	0/0	0/0	0/0	0/0	0/0
misSNP_1744	1744	NC_049688.1	1	18915752	G	T	uncharacterized si:dkey-40m6.8 transcript variant X2	0/0	0/0	0/0	0/0	0/0	0/0	0/0	0/1	0/0	0/0
misSNP_1745	1745	NC_049688.1	1	18916912	G	T	uncharacterized si:dkey-40m6.8 transcript variant X2	0/1	0/1	0/1	0/1	1/1	0/1	0/1	1/1	0/1	1/1
misSNP_1746	1746	NC_049688.1	1	18918600	A	T	uncharacterized si:dkey-40m6.8 transcript variant X2	0/1	0/1	0/0	0/0	0/1	0/0	0/1	0/0	0/0	0/1
misSNP_1747	1747	NC_049688.1	1	18921141	C	G	uncharacterized LOC118314238	0/1	0/1	0/0	0/0	0/1	0/0	0/1	0/0	0/0	0/1
misSNP_1748	1748	NC_049688.1	1	18934569	G	C	CCR4-NOT transcription complex subunit 3a transcript variant X2	0/0	0/0	0/0	0/1	0/0	0/0	0/0	0/0	0/0	0/0
misSNP_1749	1749	NC_049688.1	1	18937516	G	A	CCR4-NOT transcription complex subunit 3a transcript variant X2	0/0	0/0	0/0	0/0	0/0	0/0	0/0	0/1	0/1	0/0
misSNP_1750	1750	NC_049688.1	1	18943086	C	G	TCF3 (E2A) fusion partner	0/0	0/1	0/1	0/0	0/0	0/1	0/0	0/0	0/0	0/0
misSNP_1751	1751	NC_049688.1	1	18950873	A	C	uncharacterized protein LOC791177 homolog transcript variant X3	0/0	0/0	0/0	0/0	0/0	0/0	0/0	0/1	0/0	0/0
misSNP_1752	1752	NC_049688.1	1	18963749	G	A	neuronal pentraxin-1	0/0	0/0	0/1	0/0	0/1	0/1	0/0	0/1	0/0	0/1
misSNP_1753	1753	NC_049688.1	1	18964980	C	G	neuronal pentraxin-1	0/1	0/0	0/0	0/0	0/0	0/0	0/1	0/0	0/0	0/0
misSNP_1754	1754	NC_049688.1	1	18965019	A	C	neuronal pentraxin-1	0/1	0/0	0/1	0/1	0/1	0/1	0/1	0/0	0/1	0/1
misSNP_1755	1755	NC_049688.1	1	18965020	C	G	neuronal pentraxin-1	0/1	0/0	0/1	0/1	0/1	0/1	0/1	0/0	0/1	0/1
misSNP_1756	1756	NC_049688.1	1	18984819	A	G	sphingosine kinase 2	0/0	0/0	0/0	0/1	0/0	0/0	0/0	0/0	0/0	0/0
misSNP_1757	1757	NC_049688.1	1	18986348	C	T	sphingosine kinase 2	0/0	0/0	0/1	0/0	0/1	0/1	0/0	0/0	0/0	0/1
misSNP_1758	1758	NC_049688.1	1	19015334	G	C	myosin heavy chain 14 non-muscle transcript variant X7	0/0	0/0	0/0	0/0	0/0	0/0	0/0	0/1	0/0	0/0
misSNP_1759	1759	NC_049688.1	1	19015336	A	G	myosin heavy chain 14 non-muscle transcript variant X7	0/0	0/0	0/0	0/0	0/0	0/0	0/0	0/1	0/0	0/0
misSNP_1760	1760	NC_049688.1	1	19019787	A	C	myosin heavy chain 14 non-muscle transcript variant X7	1/1	1/1	1/1	1/1	1/1	1/1	1/1	1/1	1/1	1/1
misSNP_1761	1761	NC_049688.1	1	19029863	C	T	myosin heavy chain 14 non-muscle transcript variant X7	0/0	0/0	0/1	0/0	0/1	0/1	0/0	0/0	0/0	0/1
misSNP_1762	1762	NC_049688.1	1	19029886	A	G	myosin heavy chain 14 non-muscle transcript variant X7	0/1	0/1	0/0	0/1	0/1	0/0	0/1	0/0	0/1	0/1
misSNP_1763	1763	NC_049688.1	1	19035773	C	T	homeodomain-interacting protein kinase 1-like	0/0	0/0	0/0	0/1	0/0	0/0	0/0	0/0	0/0	0/0
misSNP_1764	1764	NC_049688.1	1	19040268	G	T	potassium inwardly rectifying channel subfamily J member 14 transcript variant X3	0/0	0/1	0/1	0/1	0/0	0/1	0/0	0/0	0/1	0/0
misSNP_1765	1765	NC_049688.1	1	19040402	T	C	potassium inwardly rectifying channel subfamily J member 14 transcript variant X3	0/0	0/1	0/1	0/1	0/0	0/1	0/0	0/0	0/1	0/0
misSNP_1766	1766	NC_049688.1	1	19041593	C	T	potassium inwardly rectifying channel subfamily J member 14 transcript variant X3	0/0	0/0	0/0	0/1	0/0	0/0	0/0	0/0	0/1	0/0
misSNP_1767	1767	NC_049688.1	1	19061509	C	G	potassium inwardly rectifying channel subfamily J member 14 transcript variant X1	0/0	0/0	0/0	0/1	0/0	0/0	0/0	0/0	0/1	0/0
misSNP_1768	1768	NC_049688.1	1	19068831	G	T	KH domain containing 4 pre-mRNA splicing factor transcript variant X3	0/1	0/1	0/1	0/1	0/1	0/1	0/1	0/1	0/0	1/1
misSNP_1769	1769	NC_049688.1	1	19070292	C	G	KH domain containing 4 pre-mRNA splicing factor transcript variant X3	0/0	0/0	0/0	0/1	0/0	0/0	0/0	0/0	0/1	0/0
misSNP_1770	1770	NC_049688.1	1	19072897	C	T	KH domain containing 4 pre-mRNA splicing factor transcript variant X3	0/0	0/0	0/0	0/1	0/0	0/0	0/0	0/0	0/1	0/0
misSNP_1771	1771	NC_049688.1	1	19075301	C	A	NADH dehydrogenase [ubiquinone] flavoprotein 1 mitochondrial-like	0/0	0/0	0/0	0/1	0/0	0/0	0/0	0/0	0/1	0/0
misSNP_1772	1772	NC_049688.1	1	19075778	T	C	NADH dehydrogenase [ubiquinone] flavoprotein 1 mitochondrial-like	0/1	0/0	0/1	0/1	0/1	0/1	0/1	0/1	0/1	0/1
misSNP_1773	1773	NC_049688.1	1	19082043	C	T	zinc finger and BTB domain containing 7B transcript variant X1	0/1	0/1	0/0	0/1	0/1	0/0	0/1	0/0	0/0	0/1
misSNP_1774	1774	NC_049688.1	1	19082975	A	T	zinc finger and BTB domain containing 7B transcript variant X1	0/1	0/1	0/0	1/1	0/1	0/0	0/1	0/0	0/1	0/1
misSNP_1775	1775	NC_049688.1	1	19083381	C	T	zinc finger and BTB domain containing 7B transcript variant X1	0/1	0/1	0/0	0/1	0/1	0/0	0/1	0/0	0/0	0/1
misSNP_1776	1776	NC_049688.1	1	19104471	T	G	potassium/sodium hyperpolarization-activated cyclic nucleotide-gated channel 2-like	0/0	0/0	0/1	0/0	0/0	0/1	0/0	0/0	0/0	0/1
misSNP_1777	1777	NC_049688.1	1	19114576	G	T	potassium/sodium hyperpolarization-activated cyclic nucleotide-gated channel 2-like	0/1	0/1	0/0	0/1	0/1	0/0	0/1	0/0	0/1	0/0
misSNP_1778	1778	NC_049688.1	1	19114915	G	A	potassium/sodium hyperpolarization-activated cyclic nucleotide-gated channel 2-like	0/1	0/1	0/0	1/1	1/1	0/0	0/1	0/0	0/0	0/1
misSNP_1779	1779	NC_049688.1	1	19126575	A	G	pyruvate kinase L/R transcript variant X2	0/0	0/0	0/1	0/1	0/0	0/1	0/0	1/1	1/1	0/1
misSNP_1780	1780	NC_049688.1	1	19132752	T	C	cytochrome P450 11B mitochondrial transcript variant X2	0/1	0/1	1/1	0/1	0/1	1/1	0/1	1/1	1/1	0/1
misSNP_1781	1781	NC_049688.1	1	19132976	C	A	cytochrome P450 11B mitochondrial transcript variant X2	0/0	0/0	0/0	0/0	0/1	0/0	0/0	0/0	0/0	0/0
misSNP_1782	1782	NC_049688.1	1	19136555	A	G	cytochrome P450 11B mitochondrial transcript variant X2	0/1	0/0	0/0	0/1	0/1	0/0	0/1	0/0	0/1	0/0
misSNP_1783	1783	NC_049688.1	1	19138295	G	A	complexin-3-like transcript variant X3	0/1	0/1	0/0	0/1	0/1	0/0	0/1	0/0	0/0	0/1
misSNP_1784	1784	NC_049688.1	1	19139548	C	T	complexin-3-like transcript variant X3	0/0	0/0	0/1	0/0	0/0	0/1	0/0	0/0	0/0	0/1
misSNP_1785	1785	NC_049688.1	1	19152120	G	A	meiotic recombination protein REC8 homolog	0/0	0/1	0/1	0/0	0/0	0/1	0/0	0/0	0/0	0/1
misSNP_1786	1786	NC_049688.1	1	19152809	C	G	meiotic recombination protein REC8 homolog	0/1	0/0	0/0	0/0	0/1	0/0	0/1	0/1	0/1	0/0
misSNP_1787	1787	NC_049688.1	1	19158967	C	T	SET domain bifurcated histone lysine methyltransferase 1b	0/0	0/0	0/0	0/1	0/0	0/0	0/0	0/0	0/0	0/0
misSNP_1788	1788	NC_049688.1	1	19159336	C	G	SET domain bifurcated histone lysine methyltransferase 1b	0/1	0/0	0/0	0/0	0/1	0/0	0/1	0/0	0/0	0/0
misSNP_1789	1789	NC_049688.1	1	19162700	G	A	SET domain bifurcated histone lysine methyltransferase 1b	0/1	0/0	0/0	0/0	0/1	0/0	0/1	0/0	0/0	0/0
misSNP_1790	1790	NC_049688.1	1	19162808	G	T	SET domain bifurcated histone lysine methyltransferase 1b	0/0	0/0	0/1	0/0	0/0	0/1	0/0	0/0	0/1	0/0
misSNP_1791	1791	NC_049688.1	1	19170644	G	T	cortexin domain-containing 1-like	0/0	0/0	0/0	0/0	0/0	0/1	0/0	0/0	0/0	0/0
misSNP_1792	1792	NC_049688.1	1	19186295	T	C	ceramide synthase 2b transcript variant X1	0/0	0/0	0/0	0/1	0/0	0/0	0/0	0/0	0/1	0/0
misSNP_1793	1793	NC_049688.1	1	19231763	T	G	ADAMTS-like 4	0/0	0/1	1/1	1/1	0/0	1/1	0/0	0/0	0/1	0/1
misSNP_1794	1794	NC_049688.1	1	19233965	A	G	ADAMTS-like 4	0/0	0/0	0/0	0/1	0/0	0/0	0/0	0/0	0/1	0/0
misSNP_1795	1795	NC_049688.1	1	19253723	T	C	ADAMTS-like 4	0/1	0/1	0/0	0/1	0/1	0/1	0/1	0/1	0/1	0/0
misSNP_1796	1796	NC_049688.1	1	19253774	A	G	ADAMTS-like 4	0/1	0/1	0/0	0/1	0/1	0/0	0/1	0/1	0/1	0/0
misSNP_1797	1797	NC_049688.1	1	19254149	T	C	ADAMTS-like 4	0/0	0/1	0/1	0/0	0/0	0/1	0/0	0/0	0/0	0/0
misSNP_1798	1798	NC_049688.1	1	19255835	C	G	ADAMTS-like 4	0/1	0/1	0/0	0/0	0/1	0/0	0/1	0/0	0/0	0/1
misSNP_1799	1799	NC_049688.1	1	19281644	G	A	threonyl-tRNA synthetase 2 mitochondrial	0/0	0/0	0/0	0/0	0/0	0/0	0/0	0/1	0/0	0/0
misSNP_1800	1800	NC_049688.1	1	19286770	C	T	regulation of nuclear pre-mRNA domain containing 2b	1/1	1/1	1/1	1/1	1/1	1/1	1/1	1/1	1/1	1/1
misSNP_1801	1801	NC_049688.1	1	19287181	G	T	regulation of nuclear pre-mRNA domain containing 2b	0/0	0/0	0/1	0/0	0/0	0/0	0/0	0/0	0/0	0/0
misSNP_1802	1802	NC_049688.1	1	19288234	C	T	regulation of nuclear pre-mRNA domain containing 2b	0/0	0/0	0/0	0/1	0/0	0/0	0/0	0/0	0/1	0/0
misSNP_1803	1803	NC_049688.1	1	19292236	G	T	regulation of nuclear pre-mRNA domain containing 2b	0/0	0/0	0/0	0/1	0/0	0/0	0/0	0/0	0/1	0/0
misSNP_1804	1804	NC_049688.1	1	19292296	T	C	regulation of nuclear pre-mRNA domain containing 2b	0/0	0/0	0/0	0/1	0/0	0/0	0/0	0/0	0/1	0/0
misSNP_1805	1805	NC_049688.1	1	19315432	G	C	circadian-associated transcriptional repressor-like	0/0	0/0	0/0	0/0	0/0	0/0	0/0	0/1	0/1	0/0
misSNP_1806	1806	NC_049688.1	1	19341183	T	C	uncharacterized LOC118299558 transcript variant X2	0/0	0/1	0/1	0/1	0/0	0/1	0/0	0/1	1/1	0/0
misSNP_1807	1807	NC_049688.1	1	19341514	T	C	uncharacterized LOC118299558 transcript variant X2	0/0	0/1	0/1	0/0	0/0	0/1	0/0	0/0	0/0	0/0
misSNP_1808	1808	NC_049688.1	1	19389361	T	A	integrin alpha 10 transcript variant X2	0/0	0/1	0/1	0/1	0/0	0/1	0/0	0/0	0/1	0/0
misSNP_1809	1809	NC_049688.1	1	19389518	C	T	integrin alpha 10 transcript variant X2	0/0	0/0	0/0	0/1	0/0	0/0	0/0	0/1	0/0	0/0
misSNP_1810	1810	NC_049688.1	1	19400496	G	T	ring finger protein 115	0/1	0/0	0/0	0/0	0/0	0/0	0/0	0/0	0/0	0/0
misSNP_1811	1811	NC_049688.1	1	19405623	T	A	glucosidase beta acid	0/0	0/0	0/0	0/0	0/0	0/0	0/0	0/1	0/1	0/0
misSNP_1812	1812	NC_049688.1	1	19408009	A	T	glucosidase beta acid	0/1	0/0	0/1	0/1	0/0	0/1	0/0	0/1	0/0	0/1
misSNP_1813	1813	NC_049688.1	1	19410266	C	T	death associated protein 3 transcript variant X1	0/0	0/0	0/1	0/1	0/0	0/1	0/0	0/1	0/0	0/1
misSNP_1814	1814	NC_049688.1	1	19423106	A	G	histone-lysine N-methyltransferase ASH1L-like	0/0	0/0	0/1	0/0	0/0	0/1	0/0	0/1	0/1	0/1
misSNP_1815	1815	NC_049688.1	1	19423214	G	A	histone-lysine N-methyltransferase ASH1L-like	0/1	0/0	0/0	1/1	0/1	0/0	0/1	0/0	0/1	0/0
misSNP_1816	1816	NC_049688.1	1	19424441	C	G	histone-lysine N-methyltransferase ASH1L-like	0/1	0/0	0/0	0/1	0/1	0/0	0/1	0/0	0/0	0/0
misSNP_1817	1817	NC_049688.1	1	19424826	G	A	histone-lysine N-methyltransferase ASH1L-like	0/1	0/0	0/0	0/0	0/1	0/0	0/1	0/0	0/0	0/0
misSNP_1818	1818	NC_049688.1	1	19425426	A	T	histone-lysine N-methyltransferase ASH1L-like	0/0	0/0	0/0	0/1	0/0	0/0	0/0	0/0	0/0	0/0
misSNP_1819	1819	NC_049688.1	1	19425804	G	A	histone-lysine N-methyltransferase ASH1L-like	0/0	0/0	0/1	0/0	0/0	0/1	0/0	0/1	0/1	0/1
misSNP_1820	1820	NC_049688.1	1	19425881	C	T	histone-lysine N-methyltransferase ASH1L-like	0/1	0/1	0/0	0/0	0/1	0/0	0/1	0/0	0/0	0/1
misSNP_1821	1821	NC_049688.1	1	19436452	C	T	RUN and SH3 domain containing 1 transcript variant X1	0/0	0/0	0/0	0/1	0/0	0/0	0/0	0/0	0/0	0/0
misSNP_1822	1822	NC_049688.1	1	19436593	C	A	RUN and SH3 domain containing 1 transcript variant X1	0/1	1/1	1/1	0/1	0/1	1/1	0/1	0/1	0/0	1/1
misSNP_1823	1823	NC_049688.1	1	19436991	C	A	RUN and SH3 domain containing 1 transcript variant X1	0/0	0/1	1/1	0/0	0/0	1/1	0/0	0/0	0/0	0/1
misSNP_1824	1824	NC_049688.1	1	19440062	C	T	RUN and SH3 domain containing 1 transcript variant X1	0/0	0/1	1/1	0/0	0/1	0/1	0/0	0/0	0/0	0/1
misSNP_1825	1825	NC_049688.1	1	19443491	G	C	RUN and SH3 domain containing 1 transcript variant X1	0/0	0/0	0/0	0/0	0/0	0/0	0/0	0/1	0/1	0/0
misSNP_1826	1826	NC_049688.1	1	19445113	G	A	RUN and SH3 domain containing 1 transcript variant X1	0/0	0/0	0/0	0/0	0/0	0/0	0/0	0/1	0/0	0/0
misSNP_1827	1827	NC_049688.1	1	19445201	G	C	RUN and SH3 domain containing 1 transcript variant X1	0/0	0/0	0/0	1/1	0/0	0/0	0/0	0/1	1/1	0/0
misSNP_1828	1828	NC_049688.1	1	19445237	C	A	RUN and SH3 domain containing 1 transcript variant X1	0/0	0/0	0/0	0/0	0/0	0/0	0/0	0/1	0/0	0/0
misSNP_1829	1829	NC_049688.1	1	19445884	G	A	RUN and SH3 domain containing 1 transcript variant X1	0/0	0/0	0/0	1/1	0/0	0/0	0/0	0/1	0/1	0/0
misSNP_1830	1830	NC_049688.1	1	19446053	C	T	RUN and SH3 domain containing 1 transcript variant X1	0/0	0/0	0/0	0/0	0/0	0/0	0/0	0/1	0/0	0/0
misSNP_1831	1831	NC_049688.1	1	19454790	G	C	family with sequence similarity 189 member B transcript variant X1	0/0	0/0	0/0	0/1	0/0	0/0	0/0	0/0	0/0	0/0
misSNP_1832	1832	NC_049688.1	1	19455383	G	T	family with sequence similarity 189 member B transcript variant X1	1/1	0/1	0/0	0/1	1/1	0/0	1/1	1/1	0/1	0/1
misSNP_1833	1833	NC_049688.1	1	19467815	T	A	ribosomal protein S27 isoform 2 transcript variant X1	0/0	0/1	0/1	0/1	0/0	0/1	0/0	0/0	0/0	0/0
misSNP_1834	1834	NC_049688.1	1	19545030	G	C	adenosine deaminase RNA specific transcript variant X2	0/1	0/0	0/0	0/0	0/1	0/0	0/1	0/0	0/0	0/0
misSNP_1835	1835	NC_049688.1	1	19545658	G	T	adenosine deaminase RNA specific transcript variant X2	0/0	0/0	0/0	0/1	0/0	0/0	0/0	0/0	0/1	0/0
misSNP_1836	1836	NC_049688.1	1	19552866	G	A	neuronal acetylcholine receptor subunit alpha-7-like transcript variant X5	0/0	0/0	0/0	0/0	0/0	0/0	0/1	0/0	0/0	0/0
misSNP_1837	1837	NC_049688.1	1	19557475	G	A	neuronal acetylcholine receptor subunit alpha-7-like transcript variant X5	0/1	0/0	0/0	0/0	0/1	0/0	0/1	0/0	0/0	0/0
misSNP_1838	1838	NC_049688.1	1	19557654	G	C	neuronal acetylcholine receptor subunit alpha-7-like transcript variant X5	0/0	0/0	0/0	0/1	0/0	0/0	0/0	0/0	0/0	0/0
misSNP_1839	1839	NC_049688.1	1	19565353	G	A	sorting nexin 27b transcript variant X2	0/0	0/0	0/1	0/1	0/0	0/1	0/0	0/1	0/0	0/1
misSNP_1840	1840	NC_049688.1	1	19565858	T	A	sorting nexin 27b transcript variant X2	0/1	0/1	0/0	0/1	0/1	0/0	0/1	0/0	0/1	0/1
misSNP_1841	1841	NC_049688.1	1	19608418	C	G	tripartite motif containing 46a transcript variant X2	0/0	0/0	0/0	0/0	0/0	0/0	0/0	0/1	0/1	0/0
misSNP_1842	1842	NC_049688.1	1	19626632	A	G	ephrin-A1b	0/0	0/0	0/1	0/1	0/0	0/1	0/0	0/0	0/0	0/1
misSNP_1843	1843	NC_049688.1	1	19674707	A	C	ephrin-A3b transcript variant X1	0/0	0/0	0/0	0/0	0/0	0/0	0/0	0/1	0/1	0/0
misSNP_1844	1844	NC_049688.1	1	19749548	T	G	ephrin-A4 transcript variant X1	0/0	0/0	0/1	0/0	0/0	0/1	0/0	0/0	0/0	0/1
misSNP_1845	1845	NC_049688.1	1	19749570	G	C	ephrin-A4 transcript variant X1	0/0	0/1	0/1	0/0	0/0	0/1	0/0	0/1	0/0	0/0
misSNP_1846	1846	NC_049688.1	1	19766952	C	T	ephrin-A4 transcript variant X1	1/1	0/1	0/0	0/0	1/1	0/0	1/1	0/0	0/0	0/1
misSNP_1847	1847	NC_049688.1	1	19774400	C	T	ephrin-A4 transcript variant X1	0/0	0/1	0/1	0/0	0/0	0/1	0/0	0/0	0/0	0/0
misSNP_1848	1848	NC_049688.1	1	19786683	G	A	flavin adenine dinucleotide synthetase 1 transcript variant X7	0/0	0/1	0/1	0/0	0/0	0/1	0/0	0/0	0/0	0/0
misSNP_1849	1849	NC_049688.1	1	19820377	G	A	pre-B-cell leukemia homeobox interacting protein 1b transcript variant X6	0/1	1/1	1/1	0/0	0/1	1/1	0/1	0/1	0/1	1/1
misSNP_1850	1850	NC_049688.1	1	19820396	C	A	pre-B-cell leukemia homeobox interacting protein 1b transcript variant X6	0/0	0/0	0/0	0/1	0/0	0/0	0/0	0/1	0/0	0/0
misSNP_1851	1851	NC_049688.1	1	19821195	T	A	pre-B-cell leukemia homeobox interacting protein 1b transcript variant X6	0/1	0/0	0/0	0/0	0/1	0/0	0/1	0/0	0/0	0/0
misSNP_1852	1852	NC_049688.1	1	19822229	A	C	pre-B-cell leukemia homeobox interacting protein 1b transcript variant X6	0/0	0/0	0/0	0/1	0/0	0/0	0/0	0/1	0/1	0/0
misSNP_1853	1853	NC_049688.1	1	19840898	G	T	cholinergic receptor nicotinic beta 2 transcript variant X1	0/1	0/0	0/1	0/1	0/1	0/0	0/1	0/1	1/1	0/0
misSNP_1854	1854	NC_049688.1	1	19841001	C	A	cholinergic receptor nicotinic beta 2 transcript variant X1	0/0	0/1	0/1	0/0	0/0	0/1	0/0	0/0	0/0	0/0
misSNP_1855	1855	NC_049688.1	1	19856622	G	C	cholinergic receptor nicotinic beta 2 transcript variant X1	0/0	0/0	0/1	0/0	0/0	0/1	0/0	0/0	0/0	0/1
misSNP_1856	1856	NC_049688.1	1	19866572	A	G	Src homology 2 domain containing E	0/0	0/0	0/1	0/0	0/0	0/1	0/0	0/0	0/0	0/1
misSNP_1857	1857	NC_049688.1	1	19873809	G	T	cingulin transcript variant X2	0/0	0/0	0/0	0/0	0/0	0/0	0/0	0/1	0/0	0/0
misSNP_1858	1858	NC_049688.1	1	19879739	T	A	cingulin transcript variant X2	0/0	0/0	0/0	0/1	0/0	0/0	0/0	0/1	0/1	0/0
misSNP_1859	1859	NC_049688.1	1	19907566	A	T	uncharacterized si:dkey-92i15.4	0/1	0/1	0/1	1/1	0/1	0/1	0/1	0/1	0/1	1/1
misSNP_1860	1860	NC_049688.1	1	19907720	G	A	uncharacterized si:dkey-92i15.4	0/1	0/1	0/1	1/1	0/1	0/1	0/1	0/1	0/1	1/1
misSNP_1861	1861	NC_049688.1	1	19909343	C	A	uncharacterized si:dkey-92i15.4	0/0	0/0	0/0	0/1	0/0	0/0	0/0	0/1	0/1	0/0
misSNP_1862	1862	NC_049688.1	1	19933844	G	A	ATPase phospholipid transporting 8B2	0/0	0/0	0/0	0/1	0/0	0/0	0/0	0/0	0/0	0/0
misSNP_1863	1863	NC_049688.1	1	19941074	C	T	ATPase phospholipid transporting 8B2	0/1	0/1	1/1	0/1	0/1	1/1	0/1	0/1	0/1	0/1
misSNP_1864	1864	NC_049688.1	1	19941101	C	T	ATPase phospholipid transporting 8B2	0/0	0/0	0/0	0/0	0/0	0/0	0/0	0/1	0/0	0/0
misSNP_1865	1865	NC_049688.1	1	19941250	G	A	ATPase phospholipid transporting 8B2	0/0	0/0	0/0	0/1	0/0	0/0	0/0	0/1	0/1	0/0
misSNP_1866	1866	NC_049688.1	1	19944835	A	C	interleukin 6 receptor	0/0	0/0	0/1	1/1	0/0	0/1	0/0	0/0	0/1	0/1
misSNP_1867	1867	NC_049688.1	1	19944974	G	T	interleukin 6 receptor	0/0	0/0	0/0	0/0	0/0	0/0	0/0	0/1	0/1	0/0
misSNP_1868	1868	NC_049688.1	1	19946350	C	A	interleukin 6 receptor	0/0	0/1	0/1	0/0	0/0	0/1	0/0	0/1	0/0	0/0
misSNP_1869	1869	NC_049688.1	1	19948751	G	A	interleukin 6 receptor	0/1	0/1	0/0	0/1	0/1	0/0	0/1	0/0	0/0	0/1
misSNP_1870	1870	NC_049688.1	1	19952004	A	C	RIIa domain-containing protein 1	1/1	0/1	0/0	0/1	1/1	0/0	1/1	0/1	0/1	0/1
misSNP_1871	1871	NC_049688.1	1	19956227	G	A	otoancorin	0/0	0/0	0/0	0/1	0/0	0/0	0/0	0/0	0/0	0/0
misSNP_1872	1872	NC_049688.1	1	19959016	A	G	otoancorin	0/0	0/1	0/1	0/0	0/0	0/1	0/0	0/0	0/0	0/0
misSNP_1873	1873	NC_049688.1	1	19960282	C	T	otoancorin	0/0	0/0	0/1	0/0	0/0	0/1	0/0	0/0	0/0	0/1
misSNP_1874	1874	NC_049688.1	1	19970921	T	G	zinc finger protein 687a transcript variant X1	0/1	0/0	0/0	0/0	0/1	0/0	0/1	0/0	0/0	0/0
misSNP_1875	1875	NC_049688.1	1	19970949	C	T	zinc finger protein 687a transcript variant X1	0/1	0/1	0/0	0/1	0/1	0/0	0/1	0/1	0/1	0/1
misSNP_1876	1876	NC_049688.1	1	19972230	G	A	zinc finger protein 687a transcript variant X1	0/1	1/1	0/1	0/1	0/1	0/1	0/1	0/0	0/0	0/1
stopSNP_20	20	NC_049688.1	1	19977986	G	A		0/1	0/0	0/0	0/0	0/1	0/0	0/1	0/1	0/1	0/0
misSNP_1877	1877	NC_049688.1	1	19984022	G	A	phosphatidylinositol 4-phosphate 5-kinase type-1 alpha-like transcript variant X2	0/1	0/1	0/0	0/0	0/1	0/1	0/1	0/0	0/0	0/1
misSNP_1878	1878	NC_049688.1	1	19995604	G	A	extracellular matrix protein 1-like	0/0	0/0	0/0	0/0	0/0	0/0	0/0	0/1	0/0	0/0
misSNP_1879	1879	NC_049688.1	1	19996316	T	G	extracellular matrix protein 1-like	0/0	0/0	0/0	0/1	0/0	0/0	0/0	0/0	0/0	0/0
misSNP_1880	1880	NC_049688.1	1	19996600	C	T	extracellular matrix protein 1-like	0/0	0/0	0/1	0/1	0/0	0/1	0/0	0/0	0/1	0/1
misSNP_1881	1881	NC_049688.1	1	19998785	C	T	extracellular matrix protein 1-like	0/0	0/0	0/1	0/1	0/0	0/1	0/0	0/0	0/1	0/1
misSNP_1882	1882	NC_049688.1	1	20000727	C	G	extracellular matrix protein 1-like	0/0	0/0	0/0	0/1	0/0	0/0	0/0	0/0	0/0	0/0
misSNP_1883	1883	NC_049688.1	1	20030596	C	G	uncharacterized protein LOC796019 homolog	0/1	0/0	0/0	0/1	0/1	0/0	0/1	0/0	0/0	0/0
misSNP_1884	1884	NC_049688.1	1	20030607	A	C	uncharacterized protein LOC796019 homolog	0/1	0/0	0/0	0/1	0/1	0/0	0/1	0/0	0/0	0/0
misSNP_1885	1885	NC_049688.1	1	20041713	T	A	prostate-associated microseminoprotein	0/0	0/0	0/0	0/1	0/0	0/0	0/0	0/0	0/1	0/0
misSNP_1886	1886	NC_049688.1	1	20044382	G	C	nibrin transcript variant X2	0/1	0/0	0/0	0/0	0/1	0/0	0/1	0/1	0/0	0/0
misSNP_1887	1887	NC_049688.1	1	20044395	A	G	nibrin transcript variant X2	0/0	0/0	0/0	0/1	0/0	0/0	0/0	0/1	0/1	0/0
misSNP_1888	1888	NC_049688.1	1	20046642	G	A	nibrin transcript variant X2	0/0	0/0	0/0	1/1	0/0	0/0	0/0	0/1	1/1	0/0
misSNP_1889	1889	NC_049688.1	1	20047555	T	A	nibrin transcript variant X2	0/0	0/0	0/0	0/1	0/0	0/0	0/0	0/1	0/1	0/0
misSNP_1890	1890	NC_049688.1	1	20048481	T	A	nibrin transcript variant X2	0/0	0/0	0/0	0/1	0/0	0/0	0/0	0/1	0/1	0/0
misSNP_1891	1891	NC_049688.1	1	20049002	C	A	nibrin transcript variant X2	0/0	0/0	0/1	0/1	0/0	0/0	0/0	0/1	0/1	0/0
misSNP_1892	1892	NC_049688.1	1	20049459	A	G	nibrin transcript variant X2	0/0	0/0	0/0	0/1	0/0	0/0	0/0	0/1	0/1	0/0
misSNP_1893	1893	NC_049688.1	1	20049543	C	A	nibrin transcript variant X2	0/0	0/0	0/0	0/1	0/0	0/0	0/0	0/1	0/1	0/0
misSNP_1894	1894	NC_049688.1	1	20049656	A	T	nibrin transcript variant X2	0/0	0/0	0/0	0/1	0/0	0/0	0/0	0/1	0/1	0/0
misSNP_1895	1895	NC_049688.1	1	20050441	C	T	nibrin transcript variant X2	0/0	0/0	0/0	1/1	0/0	0/0	0/0	0/1	0/1	0/0
misSNP_1896	1896	NC_049688.1	1	20050442	G	A	nibrin transcript variant X2	0/1	0/0	0/0	0/0	0/1	0/0	1/1	0/0	0/0	0/0
misSNP_1897	1897	NC_049688.1	1	20067932	G	T	ADAM metallopeptidase domain 22 transcript variant X4	0/0	0/0	0/0	0/1	0/0	0/0	0/0	0/1	0/1	0/0
misSNP_1898	1898	NC_049688.1	1	20085252	C	T	ADAM metallopeptidase domain 22 transcript variant X3	0/0	0/0	0/0	0/0	0/0	0/0	0/0	1/1	0/1	0/0
misSNP_1899	1899	NC_049688.1	1	20119004	G	A	ADAM metallopeptidase domain 22 transcript variant X3	0/0	0/0	0/0	0/0	0/0	0/0	0/0	0/1	0/1	0/0
misSNP_1900	1900	NC_049688.1	1	20121530	C	G	DBF4 zinc finger	0/0	0/0	0/1	0/0	0/0	0/1	0/0	0/0	0/0	0/1
misSNP_1901	1901	NC_049688.1	1	20121683	G	T	DBF4 zinc finger	0/0	0/0	0/1	0/0	0/0	0/1	0/0	0/0	0/0	0/1
misSNP_1902	1902	NC_049688.1	1	20121855	G	A	DBF4 zinc finger	0/1	0/1	0/1	0/0	0/1	0/1	0/1	0/0	0/0	1/1
misSNP_1903	1903	NC_049688.1	1	20121900	A	T	DBF4 zinc finger	0/0	0/0	0/0	0/0	0/0	0/0	0/0	0/1	0/1	0/0
misSNP_1904	1904	NC_049688.1	1	20122049	G	A	DBF4 zinc finger	0/0	0/0	0/0	0/0	0/0	0/0	0/0	0/1	0/1	0/0
misSNP_1905	1905	NC_049688.1	1	20123995	G	T	DBF4 zinc finger	0/0	0/0	0/1	0/0	0/0	0/1	0/0	0/0	0/0	0/1
misSNP_1906	1906	NC_049688.1	1	20126542	A	T	DBF4 zinc finger	0/0	0/0	0/1	0/0	0/0	0/1	0/0	0/1	0/1	0/1
misSNP_1907	1907	NC_049688.1	1	20134295	C	G	RUN domain containing 3b transcript variant X1	0/1	0/1	0/0	0/0	0/1	0/0	0/1	0/1	0/1	0/1
misSNP_1908	1908	NC_049688.1	1	20135496	G	A	RUN domain containing 3b transcript variant X1	0/1	0/1	1/1	1/1	0/1	1/1	0/1	1/1	1/1	0/1
misSNP_1909	1909	NC_049688.1	1	20164209	A	C	carnitine O-octanoyltransferase	0/0	0/0	0/0	0/1	0/0	0/0	0/0	0/0	0/1	0/0
misSNP_1910	1910	NC_049688.1	1	20164236	C	A	carnitine O-octanoyltransferase	0/0	0/0	0/0	0/1	0/0	0/0	0/0	0/0	0/1	0/0
misSNP_1911	1911	NC_049688.1	1	20164344	G	T	carnitine O-octanoyltransferase	0/0	0/0	0/0	0/1	0/0	0/0	0/0	0/0	0/1	0/0
misSNP_1912	1912	NC_049688.1	1	20164983	G	C	carnitine O-octanoyltransferase	0/0	0/0	0/1	0/1	0/0	0/1	0/0	1/1	0/1	0/1
misSNP_1913	1913	NC_049688.1	1	20168344	G	T	carnitine O-octanoyltransferase	0/0	0/0	0/0	0/1	0/0	0/0	0/0	0/0	0/0	0/0
misSNP_1914	1914	NC_049688.1	1	20174117	C	A	acyl-CoA binding domain containing 7	0/0	0/0	0/1	0/0	0/0	0/1	0/0	0/1	0/0	0/1
misSNP_1915	1915	NC_049688.1	1	20174187	G	A	acyl-CoA binding domain containing 7	0/1	0/1	0/0	0/1	0/1	0/0	0/1	0/0	0/0	0/1
misSNP_1916	1916	NC_049688.1	1	20176408	G	T	ribonuclease P/MRP 38 subunit transcript variant X1	0/0	0/1	0/1	0/0	0/0	0/1	0/0	0/0	0/0	0/0
misSNP_1917	1917	NC_049688.1	1	20188299	C	T	family with sequence similarity 171 member A1 transcript variant X1	0/0	0/0	0/1	0/0	0/0	0/1	0/0	0/1	0/0	0/1
misSNP_1918	1918	NC_049688.1	1	20188557	G	A	family with sequence similarity 171 member A1 transcript variant X1	0/0	0/0	0/0	0/0	0/0	0/0	0/0	0/1	0/1	0/0
misSNP_1919	1919	NC_049688.1	1	20189208	G	A	family with sequence similarity 171 member A1 transcript variant X1	0/0	0/0	0/1	0/0	0/0	0/1	0/0	0/0	0/0	0/1
misSNP_1920	1920	NC_049688.1	1	20190117	A	T	family with sequence similarity 171 member A1 transcript variant X1	0/0	0/0	0/0	0/1	0/0	0/0	0/0	0/0	0/0	0/0
misSNP_1921	1921	NC_049688.1	1	20199395	C	T	family with sequence similarity 171 member A1 transcript variant X1	0/0	0/1	0/1	0/0	0/0	0/1	0/0	0/0	0/0	0/0
misSNP_1922	1922	NC_049688.1	1	20208325	T	G	H-2 class II histocompatibility antigen A-U alpha chain-like transcript variant X1	0/0	0/1	0/1	0/0	0/0	0/1	0/0	0/0	0/0	0/0
misSNP_1923	1923	NC_049688.1	1	20209898	T	C	DLA class II histocompatibility antigen DR-1 beta chain-like transcript variant X1	0/0	0/0	0/0	0/1	0/0	0/0	0/0	0/0	0/1	0/0
misSNP_1924	1924	NC_049688.1	1	20216251	C	G	SPRY domain-containing SOCS box protein 1	0/0	0/0	0/0	0/0	0/0	0/0	0/0	0/1	0/0	0/0
misSNP_1925	1925	NC_049688.1	1	20216673	G	T	SPRY domain-containing SOCS box protein 1	0/0	0/0	0/0	0/1	0/0	0/0	0/0	0/0	0/1	0/0
misSNP_1926	1926	NC_049688.1	1	20222149	G	C	mutS homolog 5 transcript variant X11	0/1	0/1	0/0	0/0	0/1	0/0	0/1	0/0	0/0	0/1
misSNP_1927	1927	NC_049688.1	1	20228962	G	A	mutS homolog 5 transcript variant X11	0/0	0/1	0/1	0/0	0/0	0/1	0/0	0/0	0/0	0/1
misSNP_1928	1928	NC_049688.1	1	20242549	C	T	L3MBTL histone methyl-lysine binding protein 1b transcript variant X6	0/1	0/0	0/0	0/1	0/1	0/0	0/1	0/0	0/0	0/0
misSNP_1929	1929	NC_049688.1	1	20244014	C	T	L3MBTL histone methyl-lysine binding protein 1b transcript variant X6	0/0	0/1	0/1	0/0	0/0	0/1	0/0	0/0	0/0	0/0
misSNP_1930	1930	NC_049688.1	1	20251370	T	A	transmembrane protein 244-like	0/1	0/0	0/1	0/1	0/1	0/1	0/1	0/1	0/1	0/1
misSNP_1931	1931	NC_049688.1	1	20252773	C	T	serum/glucocorticoid regulated kinase 2b transcript variant X3	0/1	0/1	1/1	1/1	0/1	1/1	0/1	1/1	1/1	0/1
misSNP_1932	1932	NC_049688.1	1	20252822	C	G	serum/glucocorticoid regulated kinase 2b transcript variant X3	0/1	0/0	0/1	0/1	0/1	0/1	0/1	0/1	0/1	0/1
misSNP_1933	1933	NC_049688.1	1	20252902	G	C	serum/glucocorticoid regulated kinase 2b transcript variant X3	0/0	0/0	0/0	0/1	0/0	0/0	0/0	0/1	0/1	0/0
misSNP_1934	1934	NC_049688.1	1	20252906	C	G	serum/glucocorticoid regulated kinase 2b transcript variant X3	0/0	0/0	0/0	0/0	0/0	0/0	0/0	0/1	0/0	0/0
misSNP_1935	1935	NC_049688.1	1	20254660	T	C	serum/glucocorticoid regulated kinase 2b transcript variant X3	0/0	0/0	0/0	0/1	0/0	0/0	0/0	0/0	0/0	0/0
misSNP_1936	1936	NC_049688.1	1	20273504	G	A	protein tyrosine phosphatase non-receptor type 3 transcript variant X4	0/0	0/1	0/1	0/0	0/0	0/1	0/0	0/0	0/0	0/0
misSNP_1937	1937	NC_049688.1	1	20287728	C	G	erythrocyte membrane protein band 4.1 like 4B	0/0	0/0	0/1	0/0	0/0	0/1	0/0	0/1	0/1	0/1
misSNP_1938	1938	NC_049688.1	1	20289201	A	T	erythrocyte membrane protein band 4.1 like 4B	0/0	0/0	0/1	0/0	0/0	0/1	0/0	0/0	0/0	0/1
misSNP_1939	1939	NC_049688.1	1	20308906	G	A	vir like m6A methyltransferase associated	0/0	0/0	0/1	0/1	0/0	0/1	0/0	0/0	0/1	0/1
misSNP_1940	1940	NC_049688.1	1	20312333	A	C	vir like m6A methyltransferase associated	0/0	0/0	0/0	0/1	0/0	0/0	0/0	0/0	0/1	0/0
misSNP_1941	1941	NC_049688.1	1	20315226	C	A	vir like m6A methyltransferase associated	0/1	0/0	0/0	0/0	0/1	0/0	0/1	0/0	0/0	0/0
misSNP_1942	1942	NC_049688.1	1	20319506	T	C	vir like m6A methyltransferase associated	0/1	0/1	0/1	0/0	0/1	0/1	0/1	0/0	0/0	0/0
misSNP_1943	1943	NC_049688.1	1	20321611	T	C	ring finger protein 41 like	0/1	0/0	0/0	0/0	0/1	0/0	0/1	0/0	0/0	0/0
misSNP_1944	1944	NC_049688.1	1	20325683	A	C	RAD54 homolog B	0/1	0/0	0/1	0/1	0/1	0/1	0/1	0/0	0/1	0/1
misSNP_1945	1945	NC_049688.1	1	20342858	C	G	GTP binding protein overexpressed in skeletal muscle	0/1	0/1	0/1	0/1	0/1	0/1	0/1	0/1	0/1	0/0
misSNP_1946	1946	NC_049688.1	1	20342910	C	A	GTP binding protein overexpressed in skeletal muscle	0/0	0/0	0/0	0/0	0/0	0/0	0/0	0/1	0/0	0/0
misSNP_1947	1947	NC_049688.1	1	20365011	C	T	pyruvate dehyrogenase phosphatase catalytic subunit 1 transcript variant X2	0/1	1/1	0/1	0/1	0/0	0/1	0/1	0/0	0/0	0/1
misSNP_1948	1948	NC_049688.1	1	20370192	C	T	transmembrane protein 67	0/1	0/0	0/0	0/0	0/1	0/0	0/1	0/0	0/0	0/0
misSNP_1949	1949	NC_049688.1	1	20371798	T	G	transmembrane protein 67	0/0	0/0	0/0	0/1	0/0	0/0	0/0	0/0	0/0	0/0
misSNP_1950	1950	NC_049688.1	1	20376521	C	G	transmembrane protein 67	0/0	0/1	0/1	0/0	0/0	0/1	0/0	0/0	0/0	0/0
misSNP_1951	1951	NC_049688.1	1	20379712	T	G	RNA binding motif protein 12Ba transcript variant X2	0/0	0/0	0/0	0/1	0/0	0/0	0/0	0/0	0/1	0/0
misSNP_1952	1952	NC_049688.1	1	20380268	T	A	RNA binding motif protein 12Ba transcript variant X2	0/0	0/1	0/1	1/1	0/0	0/1	0/0	0/1	0/1	0/0
misSNP_1953	1953	NC_049688.1	1	20380279	T	A	RNA binding motif protein 12Ba transcript variant X2	1/1	0/1	0/1	0/1	1/1	0/1	1/1	0/1	1/1	1/1
misSNP_1954	1954	NC_049688.1	1	20380318	T	C	RNA binding motif protein 12Ba transcript variant X2	0/0	0/1	0/1	1/1	0/0	0/1	0/0	0/1	0/1	0/0
misSNP_1955	1955	NC_049688.1	1	20380650	C	T	RNA binding motif protein 12Ba transcript variant X2	0/0	0/1	0/1	0/0	0/0	0/1	0/0	0/0	0/0	0/0
misSNP_1956	1956	NC_049688.1	1	20380837	G	C	RNA binding motif protein 12Ba transcript variant X2	0/0	0/1	0/1	0/1	0/0	0/1	0/0	0/1	0/0	0/0
misSNP_1957	1957	NC_049688.1	1	20380861	G	C	RNA binding motif protein 12Ba transcript variant X2	0/0	0/0	0/0	0/1	0/0	0/0	0/0	0/0	0/0	0/0
misSNP_1958	1958	NC_049688.1	1	20381107	G	T	RNA binding motif protein 12Ba transcript variant X2	0/0	0/1	0/1	0/1	0/0	0/1	0/0	0/1	0/0	0/0
misSNP_1959	1959	NC_049688.1	1	20381420	A	C	RNA binding motif protein 12Ba transcript variant X2	0/0	0/1	0/1	0/1	0/0	0/1	0/0	0/1	0/0	0/0
misSNP_1960	1960	NC_049688.1	1	20390765	C	A	testis expressed 10	0/0	0/1	0/1	0/1	0/0	0/1	0/0	0/1	0/0	0/0
misSNP_1961	1961	NC_049688.1	1	20395022	A	T	testis expressed 10	0/0	0/0	0/0	0/0	0/0	0/0	0/0	0/1	0/1	0/0
misSNP_1962	1962	NC_049688.1	1	20410336	C	G	inversin transcript variant X4	0/0	0/1	0/1	0/1	0/0	0/1	0/0	0/1	0/0	0/0
misSNP_1963	1963	NC_049688.1	1	20410755	A	T	inversin transcript variant X4	0/0	0/0	0/1	0/0	0/0	0/1	0/0	0/0	0/0	0/1
misSNP_1964	1964	NC_049688.1	1	20433442	T	A	endoplasmic reticulum protein 44	0/1	1/1	0/1	0/0	0/1	0/1	0/1	0/1	0/1	0/1
misSNP_1965	1965	NC_049688.1	1	20440371	T	A	syntaxin 17	0/0	0/0	0/0	0/1	0/0	0/0	0/0	0/1	0/0	0/0
misSNP_1966	1966	NC_049688.1	1	20459671	C	A	nuclear receptor subfamily 4 group A member 3 transcript variant X2	0/1	0/0	0/0	0/1	0/1	0/0	0/1	0/0	0/1	0/0
misSNP_1967	1967	NC_049688.1	1	20465574	C	A	nuclear receptor subfamily 4 group A member 3 transcript variant X2	0/1	0/0	0/0	0/1	0/1	0/0	0/1	0/1	1/1	0/0
misSNP_1968	1968	NC_049688.1	1	20469344	G	T	nuclear receptor subfamily 4 group A member 3 transcript variant X2	0/0	0/0	0/0	0/1	0/0	0/0	0/0	0/1	0/1	0/1
misSNP_1969	1969	NC_049688.1	1	20532274	G	T	phospholipase A and acyltransferase 4-like	0/0	0/0	0/0	0/1	0/0	0/0	0/0	1/1	0/1	0/0
misSNP_1970	1970	NC_049688.1	1	20532405	C	T	phospholipase A and acyltransferase 4-like	0/1	0/1	0/1	0/1	0/1	0/1	1/1	0/1	0/1	1/1
misSNP_1971	1971	NC_049688.1	1	20546675	G	A	DOMON domain-containing protein FRRS1L	0/0	0/0	0/0	0/1	0/0	0/0	0/0	0/1	0/1	0/0
misSNP_1972	1972	NC_049688.1	1	20551342	C	G	transmembrane protein 245 transcript variant X2	0/0	0/0	0/0	0/1	0/0	0/0	0/0	0/1	0/1	0/0
misSNP_1973	1973	NC_049688.1	1	20581869	T	C	UDP-N-acetyl-alpha-D-galactosamine:polypeptide N-acetylgalactosaminyltransferase 1 transcript variant X1	0/1	0/1	1/1	0/0	0/1	1/1	0/1	0/0	0/0	0/1
misSNP_1974	1974	NC_049688.1	1	20585348	C	G	UDP-N-acetyl-alpha-D-galactosamine:polypeptide N-acetylgalactosaminyltransferase 1 transcript variant X1	0/0	0/0	0/0	0/0	0/0	0/0	0/0	0/1	0/0	0/0
misSNP_1975	1975	NC_049688.1	1	20666674	C	A	transcriptional repressor scratch 1-like	0/0	0/1	0/1	0/0	0/0	0/1	0/0	0/0	0/0	0/0
misSNP_1976	1976	NC_049688.1	1	20666772	G	C	transcriptional repressor scratch 1-like	1/1	1/1	1/1	1/1	1/1	1/1	1/1	1/1	1/1	1/1
misSNP_1977	1977	NC_049688.1	1	20788072	G	A	solute carrier family 45 member 4-like	0/1	0/1	0/0	0/0	0/1	0/0	0/1	0/0	0/0	0/1
misSNP_1978	1978	NC_049688.1	1	20789014	G	A	solute carrier family 45 member 4-like	0/0	0/1	0/1	0/0	0/0	0/1	0/0	0/0	0/0	0/0
[truncated: 53,178 more rows]

## Sheet: STOP REMOVED
SNPID	CHROM	POS	REF	ALT	ANNOTATION
misSNP_1	1	53298	T	A	uncharacterized LOC118315858 transcript variant X3
misSNP_2	1	53731	A	G	uncharacterized LOC118315858 transcript variant X3
misSNP_3	1	67252	G	T	formin-like 2b
misSNP_4	1	72690	T	C	regucalcin
misSNP_5	1	73322	T	C	regucalcin
misSNP_6	1	74477	G	T	regucalcin
misSNP_7	1	78821	G	A	vacuolar protein sorting 16 homolog
misSNP_8	1	86620	C	A	caveolae associated protein 2b
misSNP_9	1	87670	G	T	anti-sigma-I factor RsgI2-like
misSNP_10	1	87829	A	C	anti-sigma-I factor RsgI2-like
misSNP_11	1	88018	G	T	anti-sigma-I factor RsgI2-like
misSNP_12	1	103790	C	A	zinc finger DBF-type containing 2 transcript variant X12
misSNP_13	1	104015	T	C	zinc finger DBF-type containing 2 transcript variant X12
misSNP_14	1	105167	T	C	dystrotelin transcript variant X2
misSNP_15	1	105811	G	A	dystrotelin transcript variant X2
misSNP_16	1	105987	A	C	dystrotelin transcript variant X2
misSNP_17	1	106650	T	A	dystrotelin transcript variant X2
misSNP_18	1	106877	G	T	dystrotelin transcript variant X2
misSNP_19	1	107120	T	A	dystrotelin transcript variant X2
misSNP_20	1	121279	C	A	sorting nexin-9-like transcript variant X6
misSNP_21	1	143527	A	C	putative claudin-24
misSNP_22	1	160050	T	G	leucine-rich repeat flightless-interacting protein 2-like transcript variant X13
misSNP_23	1	163419	T	A	leucine-rich repeat flightless-interacting protein 2-like transcript variant X9
misSNP_24	1	170076	T	A	leucine-rich repeat flightless-interacting protein 2-like transcript variant X9
misSNP_25	1	172911	C	A	leucine-rich repeat flightless-interacting protein 2-like transcript variant X9
misSNP_26	1	173095	G	A	leucine-rich repeat flightless-interacting protein 2-like transcript variant X9
misSNP_27	1	177439	G	T	leucine-rich repeat flightless-interacting protein 2-like transcript variant X3
misSNP_28	1	183726	C	T	SUMO specific peptidase 7b transcript variant X2
misSNP_29	1	189311	T	C	SUMO specific peptidase 7b transcript variant X2
misSNP_30	1	190230	C	G	SUMO specific peptidase 7b transcript variant X2
misSNP_31	1	195687	C	T	BCL-6 corepressor-like
misSNP_32	1	195921	C	T	BCL-6 corepressor-like
misSNP_33	1	197883	C	T	BCL-6 corepressor-like
misSNP_34	1	203852	C	T	BCL-6 corepressor-like
misSNP_35	1	207021	T	G	BCL-6 corepressor-like
misSNP_36	1	207046	A	C	BCL-6 corepressor-like
misSNP_37	1	207515	C	T	BCL-6 corepressor-like
misSNP_38	1	208730	G	T	BCL-6 corepressor-like
misSNP_39	1	209926	C	T	BCL-6 corepressor-like
misSNP_40	1	221995	T	G	formimidoyltransferase cyclodeaminase
misSNP_41	1	230672	A	G	adhesion G-protein coupled receptor G7-like
misSNP_42	1	234140	G	A	adhesion G-protein coupled receptor G7-like
misSNP_43	1	251565	C	T	target of Nesh-SH3-like transcript variant X7
misSNP_44	1	253287	T	A	target of Nesh-SH3-like transcript variant X7
misSNP_45	1	253871	G	A	target of Nesh-SH3-like transcript variant X7
misSNP_46	1	259323	A	T	proline-rich protein 2-like
misSNP_47	1	259402	G	A	proline-rich protein 2-like
misSNP_48	1	259417	A	G	proline-rich protein 2-like
misSNP_49	1	259923	T	C	proline-rich protein 2-like
misSNP_50	1	268533	A	G	interphotoreceptor matrix proteoglycan 2-like transcript variant X3
misSNP_51	1	277278	T	G	interphotoreceptor matrix proteoglycan 2-like transcript variant X3
misSNP_52	1	277383	A	G	interphotoreceptor matrix proteoglycan 2-like transcript variant X3
misSNP_53	1	281587	C	T	interphotoreceptor matrix proteoglycan 2-like transcript variant X3
misSNP_54	1	281729	T	C	interphotoreceptor matrix proteoglycan 2-like transcript variant X3
misSNP_55	1	285985	C	T	mid1-interacting protein 1-B-like transcript variant X1
misSNP_56	1	285996	A	G	mid1-interacting protein 1-B-like transcript variant X1
misSNP_57	1	286110	G	T	mid1-interacting protein 1-B-like transcript variant X1
misSNP_58	1	289139	C	G	tetraspanin-7-like transcript variant X2
misSNP_59	1	310058	T	C	DnaJ (Hsp40) homolog subfamily C member 27
misSNP_60	1	312473	G	T	DnaJ (Hsp40) homolog subfamily C member 27
misSNP_61	1	315171	C	T	T-cell surface glycoprotein CD3 zeta chain-like
misSNP_62	1	321390	C	A	SET domain bifurcated histone lysine methyltransferase 2
misSNP_63	1	346386	C	A	coagulation factor VII transcript variant X1
misSNP_64	1	349036	G	A	uncharacterized LOC118308402
misSNP_65	1	350162	G	A	uncharacterized LOC118308402
misSNP_66	1	350781	A	C	uncharacterized LOC118308402
misSNP_67	1	366822	A	T	T-box transcription factor TBX19-like transcript variant X1
misSNP_68	1	383374	C	T	histone H3.v1
misSNP_69	1	391343	A	C	high affinity cGMP-specific 3'5'-cyclic phosphodiesterase 9A-like transcript variant X3
misSNP_70	1	391433	C	T	high affinity cGMP-specific 3'5'-cyclic phosphodiesterase 9A-like transcript variant X3
misSNP_71	1	405241	C	T	eukaryotic translation initiation factor 5B
misSNP_72	1	406471	C	T	eukaryotic translation initiation factor 5B
misSNP_73	1	408646	T	C	eukaryotic translation initiation factor 5B
misSNP_74	1	408652	A	C	eukaryotic translation initiation factor 5B
misSNP_75	1	412353	T	C	lipoyltransferase 1 transcript variant X2
misSNP_76	1	412674	T	A	lipoyltransferase 1 transcript variant X2
misSNP_77	1	431144	A	T	solute carrier family 22 member 13 transcript variant X2
misSNP_78	1	436299	G	A	solute carrier family 22 member 13 transcript variant X2
misSNP_79	1	439225	T	A	SH3 and SYLF domain containing 1 transcript variant X2
misSNP_80	1	439227	G	T	SH3 and SYLF domain containing 1 transcript variant X2
misSNP_81	1	440116	A	G	SH3 and SYLF domain containing 1 transcript variant X2
misSNP_82	1	482584	G	A	NHS-like 1a transcript variant X3
misSNP_83	1	482647	G	A	NHS-like 1a transcript variant X3
misSNP_84	1	483292	G	A	NHS-like 1a transcript variant X3
misSNP_85	1	483347	C	T	NHS-like 1a transcript variant X3
misSNP_86	1	483517	T	G	NHS-like 1a transcript variant X3
misSNP_87	1	483628	A	G	NHS-like 1a transcript variant X3
misSNP_88	1	483839	G	C	NHS-like 1a transcript variant X3
misSNP_89	1	484046	A	G	NHS-like 1a transcript variant X3
misSNP_90	1	484133	A	T	NHS-like 1a transcript variant X3
misSNP_91	1	484205	G	A	NHS-like 1a transcript variant X3
misSNP_92	1	484219	A	G	NHS-like 1a transcript variant X3
misSNP_93	1	484639	G	T	NHS-like 1a transcript variant X3
misSNP_94	1	484943	A	G	NHS-like 1a transcript variant X3
misSNP_95	1	485303	C	T	NHS-like 1a transcript variant X3
misSNP_96	1	485338	C	A	NHS-like 1a transcript variant X3
misSNP_97	1	485424	A	T	NHS-like 1a transcript variant X3
misSNP_98	1	485665	A	G	NHS-like 1a transcript variant X3
misSNP_99	1	485891	C	T	NHS-like 1a transcript variant X3
misSNP_100	1	486176	C	T	NHS-like 1a transcript variant X3
misSNP_101	1	487034	C	T	NHS-like 1a transcript variant X3
misSNP_102	1	496563	T	C	NHS-like 1a transcript variant X3
misSNP_103	1	496740	G	A	NHS-like 1a transcript variant X3
misSNP_104	1	501302	G	T	zinc finger protein 771-like
misSNP_105	1	501404	T	C	zinc finger protein 771-like
misSNP_106	1	507327	C	G	F-box protein 3
misSNP_107	1	519840	C	T	zinc finger protein 391-like
misSNP_108	1	519854	T	G	zinc finger protein 391-like
misSNP_109	1	520243	T	C	zinc finger protein 391-like
misSNP_110	1	534291	G	A	CLIP-associating protein 1-A-like transcript variant X21
misSNP_111	1	536603	C	A	CLIP-associating protein 1-A-like transcript variant X21
misSNP_112	1	539135	C	T	CLIP-associating protein 1-A-like transcript variant X21
misSNP_113	1	563694	A	C	zinc finger protein GLI2-like
misSNP_114	1	564037	C	T	zinc finger protein GLI2-like
misSNP_115	1	564595	A	C	zinc finger protein GLI2-like
misSNP_116	1	564883	G	T	zinc finger protein GLI2-like
misSNP_117	1	564968	C	G	zinc finger protein GLI2-like
misSNP_118	1	565214	G	A	zinc finger protein GLI2-like
misSNP_119	1	565523	C	A	zinc finger protein GLI2-like
misSNP_120	1	565765	A	G	zinc finger protein GLI2-like
misSNP_121	1	565903	G	A	zinc finger protein GLI2-like
misSNP_122	1	616286	C	G	zinc finger protein GLI2-like
misSNP_123	1	616297	G	C	zinc finger protein GLI2-like
misSNP_124	1	616319	G	C	zinc finger protein GLI2-like
misSNP_125	1	616330	C	G	zinc finger protein GLI2-like
misSNP_126	1	616352	G	C	zinc finger protein GLI2-like
misSNP_127	1	616363	C	G	zinc finger protein GLI2-like
misSNP_128	1	616396	G	C	zinc finger protein GLI2-like
misSNP_129	1	687368	T	C	inhibin beta B chain-like
misSNP_130	1	697536	C	T	fas apoptotic inhibitory molecule 1-like
misSNP_131	1	698162	C	A	fas apoptotic inhibitory molecule 1-like
misSNP_132	1	698543	G	A	ArfGAP with GTPase domain ankyrin repeat and PH domain 1 transcript variant X8
misSNP_133	1	716993	A	G	ArfGAP with GTPase domain ankyrin repeat and PH domain 1 transcript variant X5
misSNP_134	1	717106	T	G	ArfGAP with GTPase domain ankyrin repeat and PH domain 1 transcript variant X5
misSNP_135	1	717204	A	T	ArfGAP with GTPase domain ankyrin repeat and PH domain 1 transcript variant X5
misSNP_136	1	717205	A	C	ArfGAP with GTPase domain ankyrin repeat and PH domain 1 transcript variant X5
misSNP_137	1	717286	G	A	ArfGAP with GTPase domain ankyrin repeat and PH domain 1 transcript variant X5
misSNP_138	1	733646	G	A	ArfGAP with GTPase domain ankyrin repeat and PH domain 1 transcript variant X5
misSNP_139	1	758684	G	A	ArfGAP with GTPase domain ankyrin repeat and PH domain 1 transcript variant X5
misSNP_140	1	767697	A	G	ArfGAP with GTPase domain ankyrin repeat and PH domain 1 transcript variant X5
misSNP_141	1	831612	G	A	protein SON
misSNP_142	1	832986	C	T	protein SON
misSNP_143	1	833032	G	T	protein SON
misSNP_144	1	838531	G	T	HECT C2 and WW domain containing E3 ubiquitin protein ligase 2b transcript variant X2
misSNP_145	1	840907	G	T	HECT C2 and WW domain containing E3 ubiquitin protein ligase 2b transcript variant X2
misSNP_146	1	843994	C	G	HECT C2 and WW domain containing E3 ubiquitin protein ligase 2b transcript variant X2
misSNP_147	1	844027	T	G	HECT C2 and WW domain containing E3 ubiquitin protein ligase 2b transcript variant X2
misSNP_148	1	844464	C	T	HECT C2 and WW domain containing E3 ubiquitin protein ligase 2b transcript variant X2
misSNP_149	1	855775	C	A	general transcription factor IIIC polypeptide 3 transcript variant X1
misSNP_150	1	857046	G	A	general transcription factor IIIC polypeptide 3 transcript variant X1
misSNP_151	1	860732	C	A	general transcription factor IIIC polypeptide 3 transcript variant X1
misSNP_152	1	871536	C	G	dystrophin transcript variant X9
misSNP_153	1	900980	A	G	dystrophin transcript variant X3
misSNP_154	1	902142	G	A	dystrophin transcript variant X3
misSNP_155	1	904635	G	T	dystrophin transcript variant X3
misSNP_156	1	909964	C	G	dystrophin transcript variant X3
misSNP_157	1	911971	G	A	dystrophin transcript variant X3
misSNP_158	1	918549	G	T	dystrophin transcript variant X3
misSNP_159	1	918824	C	G	dystrophin transcript variant X3
misSNP_160	1	921549	T	G	dystrophin transcript variant X3
misSNP_161	1	926468	C	T	dystrophin transcript variant X3
misSNP_162	1	928115	C	T	dystrophin transcript variant X3
misSNP_163	1	932392	C	T	dystrophin transcript variant X3
misSNP_164	1	934734	C	G	dystrophin transcript variant X3
misSNP_165	1	936116	C	G	dystrophin transcript variant X3
misSNP_166	1	952045	T	A	dystrophin transcript variant X3
misSNP_167	1	960312	G	A	dystrophin transcript variant X3
misSNP_168	1	960333	G	A	dystrophin transcript variant X3
misSNP_169	1	1044701	C	T	cilia- and flagella-associated protein 47-like
misSNP_170	1	1045047	C	T	cilia- and flagella-associated protein 47-like
misSNP_171	1	1045646	C	G	cilia- and flagella-associated protein 47-like
misSNP_172	1	1059783	A	G	cilia- and flagella-associated protein 47-like
misSNP_173	1	1060186	G	C	cilia- and flagella-associated protein 47-like
misSNP_174	1	1060187	A	T	cilia- and flagella-associated protein 47-like
misSNP_175	1	1063906	T	C	cilia- and flagella-associated protein 47-like
misSNP_176	1	1063963	G	A	cilia- and flagella-associated protein 47-like
misSNP_177	1	1064254	C	A	cilia- and flagella-associated protein 47-like
misSNP_178	1	1065547	C	T	cilia- and flagella-associated protein 47-like
misSNP_179	1	1070264	C	T	nuclear FMR1 interacting protein 1
misSNP_180	1	1070268	T	G	nuclear FMR1 interacting protein 1
misSNP_181	1	1070383	C	T	nuclear FMR1 interacting protein 1
misSNP_182	1	1070966	T	G	nuclear FMR1 interacting protein 1
misSNP_183	1	1071547	G	T	NOP58 ribonucleoprotein homolog (yeast) transcript variant X3
misSNP_184	1	1072286	C	T	NOP58 ribonucleoprotein homolog (yeast) transcript variant X3
misSNP_185	1	1077436	A	C	NOP58 ribonucleoprotein homolog (yeast) transcript variant X3
misSNP_186	1	1077501	G	A	NOP58 ribonucleoprotein homolog (yeast) transcript variant X3
misSNP_187	1	1079866	C	T	WD repeat domain 12
misSNP_188	1	1088617	T	C	islet cell autoantigen 1-like transcript variant X5
misSNP_189	1	1100434	G	A	bone morphogenetic protein receptor type-2-like transcript variant X1
misSNP_190	1	1101108	G	A	bone morphogenetic protein receptor type-2-like transcript variant X1
misSNP_191	1	1101346	C	T	bone morphogenetic protein receptor type-2-like transcript variant X1
misSNP_192	1	1124686	A	G	dedicator of cytokinesis 9b transcript variant X9
misSNP_193	1	1130664	C	T	dedicator of cytokinesis 9b transcript variant X3
misSNP_194	1	1130722	C	T	dedicator of cytokinesis 9b transcript variant X3
misSNP_195	1	1147673	C	G	dedicator of cytokinesis 9b transcript variant X12
misSNP_196	1	1153350	G	C	dedicator of cytokinesis 9b transcript variant X12
misSNP_197	1	1166813	T	C	solute carrier family 15 member 1b
misSNP_198	1	1166873	G	C	solute carrier family 15 member 1b
misSNP_199	1	1170318	G	A	serine/threonine kinase 24b (STE20 homolog yeast)
misSNP_200	1	1196996	G	A	sodium-driven chloride bicarbonate exchanger-like transcript variant X5
misSNP_201	1	1204384	C	T	glucagon-1-like
misSNP_202	1	1213982	G	A	uncharacterized protein LOC449543 homolog transcript variant X2
misSNP_203	1	1260396	T	C	claudin 10a
misSNP_204	1	1267555	T	C	claudin-10
misSNP_205	1	1268430	C	T	claudin-10
misSNP_206	1	1276457	G	C	DAZ interacting zinc finger protein 1 transcript variant X2
misSNP_207	1	1280658	T	C	DAZ interacting zinc finger protein 1 transcript variant X2
misSNP_208	1	1280816	G	A	DAZ interacting zinc finger protein 1 transcript variant X2
misSNP_209	1	1281024	G	T	DAZ interacting zinc finger protein 1 transcript variant X2
misSNP_210	1	1293028	G	T	heparan-sulfate 6-O-sulfotransferase 3-B-like
misSNP_211	1	1321126	G	A	collagen alpha-1(XXVIII) chain-like transcript variant X1
misSNP_212	1	1323756	C	T	collagen alpha-1(XXVIII) chain-like transcript variant X1
misSNP_213	1	1328104	T	A	collagen alpha-1(XXVIII) chain-like transcript variant X1
misSNP_214	1	1356932	A	C	bile salt export pump-like transcript variant X1
misSNP_215	1	1357231	G	A	bile salt export pump-like transcript variant X1
misSNP_216	1	1359196	G	T	bile salt export pump-like transcript variant X1
misSNP_217	1	1366138	G	A	bile salt export pump-like transcript variant X1
misSNP_218	1	1445905	A	G	xin actin binding repeat containing 2a
misSNP_219	1	1446360	G	C	xin actin binding repeat containing 2a
misSNP_220	1	1446703	C	A	xin actin binding repeat containing 2a
misSNP_221	1	1446713	C	T	xin actin binding repeat containing 2a
misSNP_222	1	1447039	G	A	xin actin binding repeat containing 2a
misSNP_223	1	1447059	C	G	xin actin binding repeat containing 2a
misSNP_224	1	1447429	C	T	xin actin binding repeat containing 2a
misSNP_225	1	1447456	G	A	xin actin binding repeat containing 2a
misSNP_226	1	1447525	C	T	xin actin binding repeat containing 2a
misSNP_227	1	1448191	T	G	xin actin binding repeat containing 2a
misSNP_228	1	1448542	A	G	xin actin binding repeat containing 2a
misSNP_229	1	1448795	G	C	xin actin binding repeat containing 2a
misSNP_230	1	1449231	A	G	xin actin binding repeat containing 2a
misSNP_231	1	1449787	T	G	xin actin binding repeat containing 2a
misSNP_232	1	1449794	T	C	xin actin binding repeat containing 2a
misSNP_233	1	1449869	C	T	xin actin binding repeat containing 2a
misSNP_234	1	1450376	G	A	xin actin binding repeat containing 2a
misSNP_235	1	1451550	C	T	xin actin binding repeat containing 2a
misSNP_236	1	1451682	C	G	xin actin binding repeat containing 2a
misSNP_237	1	1451927	C	T	xin actin binding repeat containing 2a
misSNP_238	1	1451975	T	A	xin actin binding repeat containing 2a
misSNP_239	1	1452729	C	T	xin actin binding repeat containing 2a
misSNP_240	1	1452779	G	A	xin actin binding repeat containing 2a
misSNP_241	1	1453590	C	A	xin actin binding repeat containing 2a
misSNP_242	1	1453835	G	A	xin actin binding repeat containing 2a
misSNP_243	1	1454549	T	C	xin actin binding repeat containing 2a
misSNP_244	1	1454719	A	G	xin actin binding repeat containing 2a
misSNP_245	1	1457483	G	A	xin actin binding repeat containing 2a
misSNP_246	1	1469366	T	G	xin actin binding repeat containing 2a
misSNP_247	1	1491883	T	A	cysteine/serine-rich nuclear protein 3-like transcript variant X1
misSNP_248	1	1493071	C	T, G	cysteine/serine-rich nuclear protein 3-like transcript variant X1
misSNP_249	1	1503471	C	T	sodium channel voltage-gated type I like alpha b
misSNP_250	1	1509962	C	T	sodium channel voltage-gated type I like alpha b
misSNP_251	1	1516828	C	A	sodium channel voltage-gated type I like alpha b
misSNP_252	1	1531319	C	T	cordon-bleu WH2 repeat protein-like 1a transcript variant X9
misSNP_253	1	1531433	A	C	cordon-bleu WH2 repeat protein-like 1a transcript variant X9
misSNP_254	1	1532297	T	G	cordon-bleu WH2 repeat protein-like 1a transcript variant X9
misSNP_255	1	1595440	G	C	fidgetin-like transcript variant X4
misSNP_256	1	1595532	C	T	fidgetin-like transcript variant X4
misSNP_257	1	1663811	G	C	potassium voltage-gated channel subfamily H member 7-like transcript variant X2
misSNP_258	1	1663858	C	A	potassium voltage-gated channel subfamily H member 7-like transcript variant X2
misSNP_259	1	1663879	C	T	potassium voltage-gated channel subfamily H member 7-like transcript variant X2
misSNP_260	1	1679135	A	G	potassium voltage-gated channel subfamily H member 7-like transcript variant X2
misSNP_261	1	1680463	G	A	potassium voltage-gated channel subfamily H member 7-like transcript variant X2
misSNP_262	1	1841902	T	C	cilia and flagella associated protein 221 transcript variant X1
misSNP_263	1	1841918	C	G	cilia and flagella associated protein 221 transcript variant X1
misSNP_264	1	1842579	C	A	cilia and flagella associated protein 221 transcript variant X1
misSNP_265	1	1845733	G	C	cilia and flagella associated protein 221 transcript variant X1
misSNP_266	1	1846112	G	C	cilia and flagella associated protein 221 transcript variant X1
misSNP_267	1	1856484	A	G	secretin receptor
misSNP_268	1	1858430	G	A	secretin receptor
misSNP_269	1	1865514	A	C	STEAP family member 3 metalloreductase transcript variant X2
misSNP_270	1	1865745	T	C	STEAP family member 3 metalloreductase transcript variant X2
misSNP_271	1	1872664	C	G	complement component 1 q subcomponent-like 2 transcript variant X2
misSNP_272	1	1978502	A	T	L-threonine 3-dehydrogenase mitochondrial-like
misSNP_273	1	1978720	G	A	L-threonine 3-dehydrogenase mitochondrial-like
misSNP_274	1	1981249	C	T	chromosome 1 C8orf74 homolog transcript variant X1
misSNP_275	1	1981453	G	A	chromosome 1 C8orf74 homolog transcript variant X1
misSNP_276	1	1981757	A	G	chromosome 1 C8orf74 homolog transcript variant X1
misSNP_277	1	1981790	C	T	chromosome 1 C8orf74 homolog transcript variant X1
misSNP_278	1	1982131	G	A	chromosome 1 C8orf74 homolog transcript variant X1
misSNP_279	1	1982132	C	T	chromosome 1 C8orf74 homolog transcript variant X1
misSNP_280	1	1982144	G	C	chromosome 1 C8orf74 homolog transcript variant X1
misSNP_281	1	1982192	A	G	chromosome 1 C8orf74 homolog transcript variant X1
misSNP_282	1	1982301	C	T	chromosome 1 C8orf74 homolog transcript variant X1
misSNP_283	1	1982405	C	T	chromosome 1 C8orf74 homolog transcript variant X1
misSNP_284	1	1989286	C	T	rp1 like 1a
misSNP_285	1	1989805	C	A	rp1 like 1a
misSNP_286	1	1990352	A	G	rp1 like 1a
misSNP_287	1	1991549	T	A	rp1 like 1a
misSNP_288	1	1991867	A	G	rp1 like 1a
misSNP_289	1	1991903	G	C	rp1 like 1a
misSNP_290	1	1991951	A	C	rp1 like 1a
misSNP_291	1	1992454	G	A	rp1 like 1a
misSNP_292	1	1992634	G	C	rp1 like 1a
misSNP_293	1	1992979	T	C	rp1 like 1a
misSNP_294	1	1993535	C	T	rp1 like 1a
misSNP_295	1	1993703	C	T	rp1 like 1a
misSNP_296	1	1993715	T	C	rp1 like 1a
misSNP_297	1	1994149	A	T	rp1 like 1a
misSNP_298	1	1994222	C	T	rp1 like 1a
misSNP_299	1	1994281	G	C	rp1 like 1a
misSNP_300	1	1994479	G	C	rp1 like 1a
misSNP_301	1	1994587	G	A	rp1 like 1a
misSNP_302	1	1994698	A	G	rp1 like 1a
misSNP_303	1	1994768	A	T	rp1 like 1a
misSNP_304	1	1994804	C	A	rp1 like 1a
misSNP_305	1	1995468	G	A	rp1 like 1a
misSNP_306	1	1995534	C	A	rp1 like 1a
misSNP_307	1	1995564	A	C	rp1 like 1a
misSNP_308	1	1995568	A	T	rp1 like 1a
misSNP_309	1	1995765	A	C	rp1 like 1a
misSNP_310	1	1996501	C	G	rp1 like 1a
misSNP_311	1	1996523	A	G	rp1 like 1a
misSNP_312	1	1996596	C	T	rp1 like 1a
misSNP_313	1	1997048	G	C	rp1 like 1a
misSNP_314	1	1998048	T	A	rp1 like 1a
misSNP_315	1	2001163	A	G	glucokinase (hexokinase 4) regulator transcript variant X3
misSNP_316	1	2002134	C	G	glucokinase (hexokinase 4) regulator transcript variant X5
misSNP_317	1	2005345	T	C	glucokinase (hexokinase 4) regulator transcript variant X5
misSNP_318	1	2005756	T	C	glucokinase (hexokinase 4) regulator transcript variant X5
misSNP_319	1	2006527	G	T	glucokinase (hexokinase 4) regulator transcript variant X5
misSNP_320	1	2006530	G	T	glucokinase (hexokinase 4) regulator transcript variant X5
misSNP_321	1	2006902	C	A	glucokinase (hexokinase 4) regulator transcript variant X5
misSNP_322	1	2011631	T	A	XK-related protein 6
misSNP_323	1	2025906	C	T	ectonucleotide pyrophosphatase/phosphodiesterase 4 transcript variant X5
misSNP_324	1	2026247	T	C	ectonucleotide pyrophosphatase/phosphodiesterase 4 transcript variant X5
misSNP_325	1	2026549	C	T	ectonucleotide pyrophosphatase/phosphodiesterase 4 transcript variant X5
misSNP_326	1	2026565	G	C	ectonucleotide pyrophosphatase/phosphodiesterase 4 transcript variant X5
misSNP_327	1	2026653	T	C	ectonucleotide pyrophosphatase/phosphodiesterase 4 transcript variant X5
misSNP_328	1	2027612	C	T	ectonucleotide pyrophosphatase/phosphodiesterase 4 transcript variant X5
misSNP_329	1	2104088	C	G	transmembrane protein 163-like transcript variant X3
misSNP_330	1	2104106	C	G	transmembrane protein 163-like transcript variant X3
misSNP_331	1	2104118	G	C	transmembrane protein 163-like transcript variant X3
misSNP_332	1	2104124	G	C	transmembrane protein 163-like transcript variant X3
misSNP_333	1	2104130	C	G	transmembrane protein 163-like transcript variant X3
misSNP_334	1	2104142	C	G	transmembrane protein 163-like transcript variant X3
misSNP_335	1	2104160	C	G	transmembrane protein 163-like transcript variant X3
misSNP_336	1	2104166	C	G	transmembrane protein 163-like transcript variant X3
misSNP_337	1	2104201	C	T	transmembrane protein 163-like transcript variant X3
misSNP_338	1	2105349	C	A	transmembrane protein 163-like transcript variant X4
misSNP_339	1	2112261	G	A	cyclin-T2-like transcript variant X1
misSNP_340	1	2130777	A	G	zinc finger RAN-binding domain containing 3 transcript variant X4
misSNP_341	1	2130787	G	A	zinc finger RAN-binding domain containing 3 transcript variant X4
misSNP_342	1	2133926	C	T	zinc finger RAN-binding domain containing 3 transcript variant X4
misSNP_343	1	2140364	G	T	zinc finger RAN-binding domain containing 3 transcript variant X4
misSNP_344	1	2151321	C	A	zinc finger RAN-binding domain containing 3 transcript variant X4
misSNP_345	1	2151420	T	C	zinc finger RAN-binding domain containing 3 transcript variant X4
misSNP_346	1	2151481	C	T	zinc finger RAN-binding domain containing 3 transcript variant X4
misSNP_347	1	2156142	T	C	zinc finger RAN-binding domain containing 3 transcript variant X4
misSNP_348	1	2204989	G	A	R3H domain-containing protein 1-like transcript variant X2
misSNP_349	1	2206572	C	T	R3H domain-containing protein 1-like transcript variant X2
misSNP_350	1	2217254	C	T	R3H domain-containing protein 1-like transcript variant X2
misSNP_351	1	2272319	A	G	metabolism of cobalamin associated Da transcript variant X4
misSNP_352	1	2272338	A	C	metabolism of cobalamin associated Da transcript variant X4
misSNP_353	1	2279751	G	C	paraspeckle component 1 transcript variant X1
misSNP_354	1	2291682	T	A	rho GTPase-activating protein 20-like transcript variant X1
misSNP_355	1	2291683	A	T	rho GTPase-activating protein 20-like transcript variant X1
misSNP_356	1	2293493	G	A	rho GTPase-activating protein 20-like transcript variant X1
misSNP_357	1	2293739	C	T	rho GTPase-activating protein 20-like transcript variant X1
misSNP_358	1	2296429	C	T	rho GTPase-activating protein 20-like transcript variant X1
misSNP_359	1	2296987	G	T	rho GTPase-activating protein 20-like transcript variant X1
misSNP_360	1	2296990	A	G	rho GTPase-activating protein 20-like transcript variant X1
misSNP_361	1	2307683	C	A	STE20 related adaptor beta transcript variant X5
misSNP_362	1	2324798	G	A	neurobeachin-like 1
misSNP_363	1	2325743	G	C	neurobeachin-like 1
misSNP_364	1	2330454	C	A	neurobeachin-like 1
misSNP_365	1	2332240	G	C	neurobeachin-like 1
misSNP_366	1	2342394	G	C	actin cytoskeleton-regulatory complex protein pan1-like
misSNP_367	1	2342404	G	T	actin cytoskeleton-regulatory complex protein pan1-like
misSNP_368	1	2342518	T	A	actin cytoskeleton-regulatory complex protein pan1-like
misSNP_369	1	2342633	G	T	actin cytoskeleton-regulatory complex protein pan1-like
misSNP_370	1	2342684	A	G	actin cytoskeleton-regulatory complex protein pan1-like
misSNP_371	1	2342726	G	A	actin cytoskeleton-regulatory complex protein pan1-like
misSNP_372	1	2343019	T	C	actin cytoskeleton-regulatory complex protein pan1-like
misSNP_373	1	2343410	C	T	actin cytoskeleton-regulatory complex protein pan1-like
misSNP_374	1	2343710	C	T	actin cytoskeleton-regulatory complex protein pan1-like
misSNP_375	1	2343761	G	A	actin cytoskeleton-regulatory complex protein pan1-like
misSNP_376	1	2348230	G	A	trafficking protein kinesin binding 2 transcript variant X4
misSNP_377	1	2353825	G	T	trafficking protein kinesin binding 2 transcript variant X8
misSNP_378	1	2353863	T	A	trafficking protein kinesin binding 2 transcript variant X8
misSNP_379	1	2354575	C	T	trafficking protein kinesin binding 2 transcript variant X8
misSNP_380	1	2354628	G	T	trafficking protein kinesin binding 2 transcript variant X8
misSNP_381	1	2354629	T	C	trafficking protein kinesin binding 2 transcript variant X8
misSNP_382	1	2355853	T	A	trafficking protein kinesin binding 2 transcript variant X8
misSNP_383	1	2357953	C	T	tripartite motif containing 25 like transcript variant X1
misSNP_384	1	2358339	T	A	tripartite motif containing 25 like transcript variant X1
misSNP_385	1	2359413	G	A	tripartite motif containing 25 like transcript variant X1
misSNP_386	1	2359448	T	C	tripartite motif containing 25 like transcript variant X1
misSNP_387	1	2362248	G	C	tripartite motif containing 25 like transcript variant X1
misSNP_388	1	2365909	C	G	carboxypeptidase O-like
misSNP_389	1	2367699	G	A	carboxypeptidase O-like
misSNP_390	1	2395253	G	A	cholecystokinin receptor-like transcript variant X2
misSNP_391	1	2416707	G	A	pro-opiomelanocortin-like
misSNP_392	1	2419073	T	G	protein EFR3 homolog B-like transcript variant X5
misSNP_393	1	2419778	C	T	protein EFR3 homolog B-like transcript variant X5
misSNP_394	1	2419972	A	G	protein EFR3 homolog B-like transcript variant X5
misSNP_395	1	2420532	T	G	protein EFR3 homolog B-like transcript variant X5
misSNP_396	1	2420849	C	T	protein EFR3 homolog B-like transcript variant X5
misSNP_397	1	2421358	A	T	protein EFR3 homolog B-like transcript variant X5
misSNP_398	1	2429589	G	T	IQ calmodulin-binding motif-containing protein 1-like transcript variant X2
misSNP_399	1	2429614	G	A	IQ calmodulin-binding motif-containing protein 1-like transcript variant X2
misSNP_400	1	2429718	G	C	IQ calmodulin-binding motif-containing protein 1-like transcript variant X2
misSNP_401	1	2430590	A	T	IQ calmodulin-binding motif-containing protein 1-like transcript variant X2
misSNP_402	1	2430616	T	C	IQ calmodulin-binding motif-containing protein 1-like transcript variant X2
misSNP_403	1	2433138	G	T	IQ calmodulin-binding motif-containing protein 1-like transcript variant X2
misSNP_404	1	2433648	G	C	IQ calmodulin-binding motif-containing protein 1-like transcript variant X2
misSNP_405	1	2433680	C	T	IQ calmodulin-binding motif-containing protein 1-like transcript variant X2
misSNP_406	1	2440321	A	T	kalirin-like
misSNP_407	1	2440495	A	G	kalirin-like
misSNP_408	1	2441623	G	A	kalirin-like
misSNP_409	1	2446502	G	T	kalirin-like
misSNP_410	1	2454474	C	T	kalirin-like
misSNP_411	1	2457044	A	G	kalirin-like
misSNP_412	1	2460246	A	T	kalirin-like
misSNP_413	1	2469603	A	G	beta-carotene oxygenase 1 like
misSNP_414	1	2472978	A	G	epoxide hydrolase 2 cytoplasmic
misSNP_415	1	2472983	G	A	epoxide hydrolase 2 cytoplasmic
misSNP_416	1	2473660	C	A	epoxide hydrolase 2 cytoplasmic
misSNP_417	1	2476176	C	G	epoxide hydrolase 2 cytoplasmic
misSNP_418	1	2476837	T	A	epoxide hydrolase 2 cytoplasmic
misSNP_419	1	2477697	T	C	phospholipase A and acyltransferase 1-like
misSNP_420	1	2480958	A	G	zinc finger protein 513 transcript variant X2
misSNP_421	1	2485742	T	A	cilia- and flagella-associated protein 251-like
misSNP_422	1	2485787	T	G	cilia- and flagella-associated protein 251-like
misSNP_423	1	2487368	G	A	cilia- and flagella-associated protein 251-like
misSNP_424	1	2487584	C	T	cilia- and flagella-associated protein 251-like
misSNP_425	1	2487685	C	A	cilia- and flagella-associated protein 251-like
misSNP_426	1	2492036	T	A	dual specificity phosphatase 27 transcript variant X2
misSNP_427	1	2492199	C	G	dual specificity phosphatase 27 transcript variant X2
misSNP_428	1	2494568	G	A	dual specificity phosphatase 27 transcript variant X2
misSNP_429	1	2500786	T	A	growth hormone receptor-like transcript variant X1
misSNP_430	1	2501814	T	C	growth hormone receptor-like transcript variant X1
misSNP_431	1	2503559	T	C	growth hormone receptor-like transcript variant X1
misSNP_432	1	2503606	C	G	growth hormone receptor-like transcript variant X1
misSNP_433	1	2507388	A	T	growth hormone receptor-like transcript variant X1
misSNP_434	1	2523769	G	A	cytochrome b-245 heavy chain
misSNP_435	1	2531427	T	G	dynein light chain Tctex-type 3-like transcript variant X1
misSNP_436	1	2533860	A	G	NACHT LRR and PYD domains-containing protein 3-like transcript variant X2
misSNP_437	1	2533900	A	C	NACHT LRR and PYD domains-containing protein 3-like transcript variant X2
misSNP_438	1	2534303	A	T	NACHT LRR and PYD domains-containing protein 3-like transcript variant X2
misSNP_439	1	2536284	C	A	NACHT LRR and PYD domains-containing protein 3-like transcript variant X3
misSNP_440	1	2536359	T	G	NACHT LRR and PYD domains-containing protein 3-like transcript variant X3
misSNP_441	1	2537502	G	A	NACHT LRR and PYD domains-containing protein 3-like transcript variant X3
misSNP_442	1	2539210	G	A	NACHT LRR and PYD domains-containing protein 3-like transcript variant X3
misSNP_443	1	2551970	C	T	nidogen 2a (osteonidogen)
misSNP_444	1	2551971	A	C	nidogen 2a (osteonidogen)
misSNP_445	1	2551991	T	C	nidogen 2a (osteonidogen)
misSNP_446	1	2552594	G	T	nidogen 2a (osteonidogen)
misSNP_447	1	2554345	C	T	nidogen 2a (osteonidogen)
misSNP_448	1	2554684	G	A	nidogen 2a (osteonidogen)
misSNP_449	1	2554687	G	A	nidogen 2a (osteonidogen)
misSNP_450	1	2558512	A	C	nidogen 2a (osteonidogen)
misSNP_451	1	2561894	T	A	nidogen 2a (osteonidogen)
misSNP_452	1	2562105	A	T	nidogen 2a (osteonidogen)
misSNP_453	1	2579700	G	C	gap junction beta-6 protein-like transcript variant X4
misSNP_454	1	2580095	A	G	gap junction beta-6 protein-like transcript variant X4
misSNP_455	1	2580135	G	T	gap junction beta-6 protein-like transcript variant X4
misSNP_456	1	2580450	C	G	gap junction beta-6 protein-like transcript variant X4
misSNP_457	1	2580729	G	A	gap junction beta-6 protein-like transcript variant X4
misSNP_458	1	2581244	T	G	gap junction beta-6 protein-like transcript variant X4
misSNP_459	1	2581303	C	G	gap junction beta-6 protein-like transcript variant X4
misSNP_460	1	2593635	G	T	hemopexin b
misSNP_461	1	2596811	C	T	uncharacterized LOC118305843
misSNP_462	1	2596838	C	T	uncharacterized LOC118305843
misSNP_463	1	2597136	T	C	uncharacterized LOC118305843
misSNP_464	1	2597238	A	G	uncharacterized LOC118305843
misSNP_465	1	2597239	A	C	uncharacterized LOC118305843
misSNP_466	1	2597441	G	A	uncharacterized LOC118305843
misSNP_467	1	2597442	A	T	uncharacterized LOC118305843
misSNP_468	1	2597531	C	T	uncharacterized LOC118305843
misSNP_469	1	2598248	G	A	uncharacterized LOC118305843
misSNP_470	1	2598249	G	T	uncharacterized LOC118305843
misSNP_471	1	2598263	G	A	uncharacterized LOC118305843
misSNP_472	1	2634659	G	A	vang-like protein 1 transcript variant X2
misSNP_473	1	2648150	C	G	vang-like protein 1 transcript variant X10
misSNP_474	1	2659351	G	T	calsequestrin-2-like
misSNP_475	1	2659352	C	T	calsequestrin-2-like
misSNP_476	1	2659386	G	T	calsequestrin-2-like
misSNP_477	1	2659483	C	T	calsequestrin-2-like
misSNP_478	1	2661009	A	G	protein O-glucosyltransferase 1
misSNP_479	1	2661068	C	T	protein O-glucosyltransferase 1
misSNP_480	1	2666162	G	A	translocase of inner mitochondrial membrane domain containing 1 transcript variant X1
misSNP_481	1	2677902	C	G	multidrug resistance-associated protein 4-like
misSNP_482	1	2678755	G	T	multidrug resistance-associated protein 4-like
misSNP_483	1	2727119	A	T	sprouty RTK signaling antagonist 2
misSNP_484	1	2727629	G	A	sprouty RTK signaling antagonist 2
misSNP_485	1	2728023	C	G	sprouty RTK signaling antagonist 2
misSNP_486	1	2827431	C	A	SLIT and NTRK-like protein 1
misSNP_487	1	2827448	C	T	SLIT and NTRK-like protein 1
misSNP_488	1	3148994	A	C	SLIT and NTRK-like family member 6
misSNP_489	1	3251799	C	A	SLIT and NTRK-like protein 5 transcript variant X2
misSNP_490	1	3587323	G	C	E3 ubiquitin-protein ligase Midline-1-like transcript variant X3
misSNP_491	1	3629441	C	T	rho GTPase-activating protein 6-like transcript variant X2
misSNP_492	1	3629479	C	T	rho GTPase-activating protein 6-like transcript variant X2
misSNP_493	1	3630140	T	C	rho GTPase-activating protein 6-like transcript variant X2
misSNP_494	1	3630400	G	C	rho GTPase-activating protein 6-like transcript variant X2
misSNP_495	1	3716987	C	A	FERM and PDZ domain-containing protein 4-like transcript variant X5
misSNP_496	1	3739285	G	A	FERM and PDZ domain-containing protein 4-like transcript variant X4
misSNP_497	1	3744868	C	T	FERM and PDZ domain-containing protein 4-like transcript variant X4
misSNP_498	1	3745761	T	A	FERM and PDZ domain-containing protein 4-like transcript variant X4
misSNP_499	1	3745771	G	A	FERM and PDZ domain-containing protein 4-like transcript variant X4
misSNP_500	1	3745782	G	A	FERM and PDZ domain-containing protein 4-like transcript variant X4
misSNP_501	1	3746413	C	T	FERM and PDZ domain-containing protein 4-like transcript variant X4
misSNP_502	1	3747493	T	A	FERM and PDZ domain-containing protein 4-like transcript variant X4
misSNP_503	1	3747897	G	A	FERM and PDZ domain-containing protein 4-like transcript variant X4
misSNP_504	1	3747976	T	C	FERM and PDZ domain-containing protein 4-like transcript variant X4
misSNP_505	1	3753893	A	T	uncharacterized LOC118301224
misSNP_506	1	3754471	A	T	uncharacterized LOC118301224
misSNP_507	1	3999608	A	G	interleukin-1 receptor accessory protein-like 1 transcript variant X6
misSNP_508	1	4009520	C	G	nuclear receptor subfamily 0 group B member 1-like transcript variant X1
misSNP_509	1	4009748	A	T	nuclear receptor subfamily 0 group B member 1-like transcript variant X1
misSNP_510	1	4010099	G	T	nuclear receptor subfamily 0 group B member 1-like transcript variant X1
misSNP_511	1	4040509	T	C	probable G-protein coupled receptor 34 transcript variant X2
misSNP_512	1	4041611	C	G	probable G-protein coupled receptor 34 transcript variant X2
misSNP_513	1	4041641	G	C	probable G-protein coupled receptor 34 transcript variant X2
misSNP_514	1	4041685	T	C	probable G-protein coupled receptor 34 transcript variant X2
misSNP_515	1	4060664	C	A	centromere protein L
misSNP_516	1	4060680	C	G	centromere protein L
misSNP_517	1	4081933	G	A	lysine-specific demethylase 6A-like
misSNP_518	1	4082243	C	A	lysine-specific demethylase 6A-like
misSNP_519	1	4082365	T	C	lysine-specific demethylase 6A-like
misSNP_520	1	4082989	G	A	lysine-specific demethylase 6A-like
misSNP_521	1	4086319	T	C	lysine-specific demethylase 6A-like
misSNP_522	1	4240912	C	G	sodium- and chloride-dependent GABA transporter 2-like transcript variant X1
misSNP_523	1	4240935	A	G	sodium- and chloride-dependent GABA transporter 2-like transcript variant X1
misSNP_524	1	4254065	A	G	A disintegrin and metalloproteinase with thrombospondin motifs 5
misSNP_525	1	4254121	T	C	A disintegrin and metalloproteinase with thrombospondin motifs 5
misSNP_526	1	4264752	C	G	A disintegrin and metalloproteinase with thrombospondin motifs 5
misSNP_527	1	4270601	G	A	ADAM metallopeptidase with thrombospondin type 1 motif 1
misSNP_528	1	4272784	C	A	ADAM metallopeptidase with thrombospondin type 1 motif 1
misSNP_529	1	4283353	T	C	cysteine/tyrosine-rich 1 transcript variant X2
misSNP_530	1	4299793	G	A	amyloid beta (A4) precursor protein a
misSNP_531	1	4300382	C	T	amyloid beta (A4) precursor protein a
misSNP_532	1	4300888	A	T	amyloid beta (A4) precursor protein a
misSNP_533	1	4300899	G	C	amyloid beta (A4) precursor protein a
misSNP_534	1	4306385	G	C	amyloid beta (A4) precursor protein a
misSNP_535	1	4330157	A	T	junctional adhesion molecule 2a
misSNP_536	1	4341286	G	C	mitochondrial ribosomal protein L39
misSNP_537	1	4342581	G	T	mitochondrial ribosomal protein L39
misSNP_538	1	4343487	G	A	mitochondrial ribosomal protein L39
misSNP_539	1	4417642	C	G	zona pellucida sperm-binding protein 3-like
misSNP_540	1	4418045	G	T	zona pellucida sperm-binding protein 3-like
misSNP_541	1	4443936	G	A	par-3 family cell polarity regulator beta a
misSNP_542	1	4482429	G	T	par-3 family cell polarity regulator beta a
misSNP_543	1	4482519	A	G	par-3 family cell polarity regulator beta a
misSNP_544	1	4503480	A	G	par-3 family cell polarity regulator beta a
misSNP_545	1	4516058	G	C	par-3 family cell polarity regulator beta a
misSNP_546	1	4632344	C	T	neuropilin 2a transcript variant X5
misSNP_547	1	4657735	G	A	ATP-binding cassette sub-family B (MDR/TAP) member 6a
misSNP_548	1	4665295	C	A	cyclin Pas1/PHO80 domain containing 1
misSNP_549	1	4667411	G	T	cyclin Pas1/PHO80 domain containing 1
misSNP_550	1	4673455	G	A	reticulophagy regulator family member 2
misSNP_551	1	4676387	A	T	reticulophagy regulator family member 2
misSNP_552	1	4676526	C	A	reticulophagy regulator family member 2
misSNP_553	1	4680590	C	T	malate dehydrogenase 1B NAD (soluble)
misSNP_554	1	4680672	C	T	malate dehydrogenase 1B NAD (soluble)
misSNP_555	1	4680900	C	A	malate dehydrogenase 1B NAD (soluble)
misSNP_556	1	4683698	G	C	FAST kinase domains 2
misSNP_557	1	4683715	A	C	FAST kinase domains 2
misSNP_558	1	4684137	A	G	FAST kinase domains 2
misSNP_559	1	4684572	T	C	FAST kinase domains 2
misSNP_560	1	4686198	G	T	FAST kinase domains 2
misSNP_561	1	4687520	A	C	FAST kinase domains 2
misSNP_562	1	4687541	G	T	FAST kinase domains 2
misSNP_563	1	4725346	A	T	Ras association (RalGDS/AF-6) and pleckstrin homology domains 1b
misSNP_564	1	4725562	C	A	Ras association (RalGDS/AF-6) and pleckstrin homology domains 1b
misSNP_565	1	4726494	T	A	Ras association (RalGDS/AF-6) and pleckstrin homology domains 1b
misSNP_566	1	4726824	T	G	Ras association (RalGDS/AF-6) and pleckstrin homology domains 1b
misSNP_567	1	4727253	G	A	Ras association (RalGDS/AF-6) and pleckstrin homology domains 1b
misSNP_568	1	4733386	T	G	ALG11 alpha-12-mannosyltransferase
misSNP_569	1	4736125	G	A	carboxypeptidase B2 (plasma) transcript variant X1
misSNP_570	1	4742085	C	T	zinc finger CCCH-type containing 13
misSNP_571	1	4742181	T	A	zinc finger CCCH-type containing 13
misSNP_572	1	4742182	C	A	zinc finger CCCH-type containing 13
misSNP_573	1	4742321	A	T	zinc finger CCCH-type containing 13
misSNP_574	1	4742936	A	C	zinc finger CCCH-type containing 13
misSNP_575	1	4743719	C	G	zinc finger CCCH-type containing 13
misSNP_576	1	4744208	A	T	zinc finger CCCH-type containing 13
misSNP_577	1	4745180	C	A	zinc finger CCCH-type containing 13
misSNP_578	1	4745228	G	T	zinc finger CCCH-type containing 13
misSNP_579	1	4745542	C	G	zinc finger CCCH-type containing 13
misSNP_580	1	4745595	C	A	zinc finger CCCH-type containing 13
misSNP_581	1	4745685	G	C	zinc finger CCCH-type containing 13
misSNP_582	1	4747341	G	C	zinc finger CCCH-type containing 13
misSNP_583	1	4755218	G	C	carbohydrate sulfotransferase 10
misSNP_584	1	4776491	G	T	mitogen-activated protein kinase kinase kinase kinase 4-like transcript variant X15
misSNP_585	1	4778787	G	A	mitogen-activated protein kinase kinase kinase kinase 4-like transcript variant X15
misSNP_586	1	4779015	G	A	mitogen-activated protein kinase kinase kinase kinase 4-like transcript variant X15
misSNP_587	1	4779500	G	A	mitogen-activated protein kinase kinase kinase kinase 4-like transcript variant X15
misSNP_588	1	4796350	C	A	probable ribonuclease ZC3H12C transcript variant X1
misSNP_589	1	4796575	C	G	probable ribonuclease ZC3H12C transcript variant X1
misSNP_590	1	4799595	C	G	probable ribonuclease ZC3H12C transcript variant X1
misSNP_591	1	4828455	A	T	mcf.2 cell line derived transforming sequence-like a transcript variant X6
misSNP_592	1	4832064	C	G	mcf.2 cell line derived transforming sequence-like a transcript variant X2
misSNP_593	1	4861141	A	G	mcf.2 cell line derived transforming sequence-like a transcript variant X9
misSNP_594	1	4861145	C	T	mcf.2 cell line derived transforming sequence-like a transcript variant X9
misSNP_595	1	4863773	C	T	mcf.2 cell line derived transforming sequence-like a transcript variant X9
misSNP_596	1	4880783	G	A	cytidine and dCMP deaminase domain containing 1
misSNP_597	1	4882012	C	A	cytidine and dCMP deaminase domain containing 1
misSNP_598	1	4882045	T	G	cytidine and dCMP deaminase domain containing 1
misSNP_599	1	4895034	T	A	fibroblast growth factor 12-like transcript variant X8
misSNP_600	1	4895035	C	T	fibroblast growth factor 12-like transcript variant X8
misSNP_601	1	4981296	G	T	ATPase phospholipid transporting 11A transcript variant X2
misSNP_602	1	5090175	T	A	poly(A) polymerase type 3-like transcript variant X7
misSNP_603	1	5090578	G	C	poly(A) polymerase type 3-like transcript variant X7
misSNP_604	1	5098009	G	C	protein-tyrosine kinase 2-beta-like
misSNP_605	1	5098509	A	T	protein-tyrosine kinase 2-beta-like
misSNP_606	1	5098716	G	C	protein-tyrosine kinase 2-beta-like
misSNP_607	1	5104550	G	A	protein-tyrosine kinase 2-beta-like
misSNP_608	1	5105732	G	C	protein-tyrosine kinase 2-beta-like
misSNP_609	1	5110044	C	G	inosine-uridine preferring nucleoside hydrolase-like
misSNP_610	1	5127376	C	G	chromosome 1 C4orf54 homolog transcript variant X2
misSNP_611	1	5127472	T	C	chromosome 1 C4orf54 homolog transcript variant X2
misSNP_612	1	5127478	A	G	chromosome 1 C4orf54 homolog transcript variant X2
misSNP_613	1	5128005	C	G	chromosome 1 C4orf54 homolog transcript variant X2
misSNP_614	1	5128964	G	T	chromosome 1 C4orf54 homolog transcript variant X2
misSNP_615	1	5129473	T	C	chromosome 1 C4orf54 homolog transcript variant X2
misSNP_616	1	5129573	C	G	chromosome 1 C4orf54 homolog transcript variant X2
misSNP_617	1	5129920	G	A	chromosome 1 C4orf54 homolog transcript variant X2
misSNP_618	1	5130036	T	C	chromosome 1 C4orf54 homolog transcript variant X2
misSNP_619	1	5130060	T	A	chromosome 1 C4orf54 homolog transcript variant X2
misSNP_620	1	5130087	G	A	chromosome 1 C4orf54 homolog transcript variant X2
misSNP_621	1	5130096	T	G	chromosome 1 C4orf54 homolog transcript variant X2
misSNP_622	1	5130113	C	G	chromosome 1 C4orf54 homolog transcript variant X2
misSNP_623	1	5130210	T	A	chromosome 1 C4orf54 homolog transcript variant X2
misSNP_624	1	5146570	T	C	focadhesin transcript variant X2
misSNP_625	1	5151914	G	A	focadhesin transcript variant X2
misSNP_626	1	5152366	C	T	focadhesin transcript variant X2
misSNP_627	1	5157225	G	C	focadhesin transcript variant X2
misSNP_628	1	5160026	C	T	focadhesin transcript variant X2
misSNP_629	1	5167720	A	G	focadhesin transcript variant X2
misSNP_630	1	5167736	C	A	focadhesin transcript variant X2
misSNP_631	1	5172863	C	A	focadhesin transcript variant X2
misSNP_632	1	5173035	C	T	focadhesin transcript variant X2
misSNP_633	1	5174790	G	A	focadhesin transcript variant X2
misSNP_634	1	5301650	C	G	leucine-rich repeats and calponin homology (CH) domain containing 4 transcript variant X1
misSNP_635	1	5305292	G	A	leucine-rich repeats and calponin homology (CH) domain containing 4 transcript variant X1
misSNP_636	1	5368472	G	A	ADAM metallopeptidase domain 19a transcript variant X2
misSNP_637	1	5379457	T	C	ADAM metallopeptidase domain 19a transcript variant X2
misSNP_638	1	5527561	G	A	macrosialin-like
misSNP_639	1	5542681	G	A	SLX1 homolog B structure-specific endonuclease subunit transcript variant X1
misSNP_640	1	5604899	G	C	uncharacterized LOC118307104
misSNP_641	1	5606388	G	T	uncharacterized LOC118307104
misSNP_642	1	5647088	C	A	mucin-17-like
misSNP_643	1	5729631	A	T	small nuclear RNA activating complex polypeptide 2 transcript variant X1
misSNP_644	1	5730037	A	G	small nuclear RNA activating complex polypeptide 2 transcript variant X1
misSNP_645	1	5730128	A	C	small nuclear RNA activating complex polypeptide 2 transcript variant X1
misSNP_646	1	5730139	G	C	small nuclear RNA activating complex polypeptide 2 transcript variant X1
misSNP_647	1	5730152	C	T	small nuclear RNA activating complex polypeptide 2 transcript variant X1
misSNP_648	1	5732196	T	G	small nuclear RNA activating complex polypeptide 2 transcript variant X1
misSNP_649	1	5732874	T	G	small nuclear RNA activating complex polypeptide 2 transcript variant X1
misSNP_650	1	5748570	C	T	CD248 molecule endosialin a
misSNP_651	1	5750327	A	G	CD248 molecule endosialin a
misSNP_652	1	5755148	C	G	zinc finger protein 16 like
misSNP_653	1	5756693	G	A	zinc finger protein 16 like
misSNP_654	1	5756706	G	C	zinc finger protein 16 like
misSNP_655	1	5756738	C	G	zinc finger protein 16 like
misSNP_656	1	5759366	A	T	SH3 domain and tetratricopeptide repeat-containing protein 1 transcript variant X1
misSNP_657	1	5769433	A	T	SH3 domain and tetratricopeptide repeat-containing protein 1 transcript variant X4
misSNP_658	1	5770644	C	T	SH3 domain and tetratricopeptide repeat-containing protein 1 transcript variant X4
misSNP_659	1	5778226	A	T	SH3 domain and tetratricopeptide repeat-containing protein 1 transcript variant X4
misSNP_660	1	5793368	G	T	HtrA serine peptidase 3b
misSNP_661	1	5801133	T	A	lysophosphatidic acid receptor 6
misSNP_662	1	5801187	G	T	lysophosphatidic acid receptor 6
misSNP_663	1	5801907	T	G	lysophosphatidic acid receptor 6
misSNP_664	1	5806036	C	A	metallo-beta-lactamase domain containing 1
misSNP_665	1	5812426	C	T	serpin peptidase inhibitor clade E (nexin plasminogen activator inhibitor type 1) member 1
misSNP_666	1	5847772	A	G	galactose-3-O-sulfotransferase 4 transcript variant X3
misSNP_667	1	5857358	G	C	microtubule associated protein 1 transcript variant X1
misSNP_668	1	5857374	A	G	microtubule associated protein 1 transcript variant X1
misSNP_669	1	5857380	A	G	microtubule associated protein 1 transcript variant X1
misSNP_670	1	5857393	A	G	microtubule associated protein 1 transcript variant X1
misSNP_671	1	5862272	A	G	microtubule associated protein 1 transcript variant X1
misSNP_672	1	5865829	C	A	microtubule associated protein 1 transcript variant X1
misSNP_673	1	5869947	G	T	microtubule associated protein 1 transcript variant X1
misSNP_674	1	5870007	C	G	microtubule associated protein 1 transcript variant X1
misSNP_675	1	5870479	T	C	microtubule associated protein 1 transcript variant X1
misSNP_676	1	5886736	T	G	zonadhesin like transcript variant X1
misSNP_677	1	5891765	G	T	zonadhesin like transcript variant X1
misSNP_678	1	5891823	A	G	zonadhesin like transcript variant X1
misSNP_679	1	5892747	C	A	zonadhesin like transcript variant X1
misSNP_680	1	5893337	C	T	zonadhesin like transcript variant X1
misSNP_681	1	5894105	G	A	zonadhesin like transcript variant X1
misSNP_682	1	5894252	G	C	zonadhesin like transcript variant X1
misSNP_683	1	5896306	C	T	zonadhesin like transcript variant X1
misSNP_684	1	5896850	A	G	zonadhesin like transcript variant X1
misSNP_685	1	5908434	T	A	zonadhesin like transcript variant X1
misSNP_686	1	5921128	G	A	zonadhesin like transcript variant X1
misSNP_687	1	5932570	G	A	schwannomin-interacting protein 1
misSNP_688	1	5966223	G	T	arachidonate 12-lipoxygenase transcript variant X2
misSNP_689	1	5969914	C	T	arachidonate 12-lipoxygenase transcript variant X2
misSNP_690	1	5972446	A	G	arachidonate 12-lipoxygenase transcript variant X2
misSNP_691	1	5974862	C	A	arachidonate 12-lipoxygenase transcript variant X2
misSNP_692	1	5974869	T	C	arachidonate 12-lipoxygenase transcript variant X2
misSNP_693	1	5974879	A	G	arachidonate 12-lipoxygenase transcript variant X2
misSNP_694	1	5978917	G	C	proline glutamate and leucine rich protein 1
misSNP_695	1	5980547	T	C	proline glutamate and leucine rich protein 1
misSNP_696	1	5980749	C	T	proline glutamate and leucine rich protein 1
misSNP_697	1	5990484	A	T	proline glutamate and leucine rich protein 1
misSNP_698	1	5996001	G	A	arrestin beta 2b transcript variant X2
misSNP_699	1	6008051	C	G	CD99 molecule-like 2
misSNP_700	1	6008128	C	A	CD99 molecule-like 2
misSNP_701	1	6010585	A	C	CD99 molecule-like 2
misSNP_702	1	6030589	T	C	myotubularin related protein 1a transcript variant X1
misSNP_703	1	6106655	C	T	acyl-CoA oxidase 3 pristanoyl transcript variant X2
misSNP_704	1	6115029	G	C	uncharacterized LOC118299623 transcript variant X1
misSNP_705	1	6118142	G	C	uncharacterized LOC118299623 transcript variant X1
misSNP_706	1	6118156	T	C	uncharacterized LOC118299623 transcript variant X1
misSNP_707	1	6194904	G	A	VGF nerve growth factor inducible
misSNP_708	1	6195966	A	G	VGF nerve growth factor inducible
misSNP_709	1	6196553	A	C	VGF nerve growth factor inducible
misSNP_710	1	6196786	C	T	VGF nerve growth factor inducible
misSNP_711	1	6229475	A	T	pellino E3 ubiquitin protein ligase family member 3 transcript variant X1
misSNP_712	1	6229660	A	G	pellino E3 ubiquitin protein ligase family member 3 transcript variant X4
misSNP_713	1	6243096	A	G	tyrosine-protein kinase receptor TYRO3 transcript variant X2
misSNP_714	1	6244765	G	A	tyrosine-protein kinase receptor TYRO3 transcript variant X2
misSNP_715	1	6244766	C	A	tyrosine-protein kinase receptor TYRO3 transcript variant X2
misSNP_716	1	6245080	C	A	tyrosine-protein kinase receptor TYRO3 transcript variant X2
misSNP_717	1	6246704	C	T	tyrosine-protein kinase receptor TYRO3 transcript variant X2
misSNP_718	1	6246758	A	G	tyrosine-protein kinase receptor TYRO3 transcript variant X2
misSNP_719	1	6247196	G	T	tyrosine-protein kinase receptor TYRO3 transcript variant X2
misSNP_720	1	6247313	G	A	tyrosine-protein kinase receptor TYRO3 transcript variant X2
misSNP_721	1	6251310	G	A	tyrosine-protein kinase receptor TYRO3 transcript variant X2
misSNP_722	1	6257089	C	A	tyrosine-protein kinase receptor TYRO3 transcript variant X2
misSNP_723	1	6257176	C	T	tyrosine-protein kinase receptor TYRO3 transcript variant X2
misSNP_724	1	6291592	A	C	guanylate cyclase soluble subunit beta-2-like
misSNP_725	1	6291826	C	T	guanylate cyclase soluble subunit beta-2-like
misSNP_726	1	6296959	C	A	guanylate cyclase soluble subunit beta-2-like
misSNP_727	1	6297721	A	G	guanylate cyclase soluble subunit beta-2-like
misSNP_728	1	6297756	C	A	guanylate cyclase soluble subunit beta-2-like
misSNP_729	1	6305943	G	A	EH domain binding protein 1-like 1a transcript variant X1
misSNP_730	1	6306512	A	T	EH domain binding protein 1-like 1a transcript variant X1
misSNP_731	1	6306596	G	C	EH domain binding protein 1-like 1a transcript variant X1
misSNP_732	1	6307254	T	A	EH domain binding protein 1-like 1a transcript variant X1
misSNP_733	1	6307875	C	T	EH domain binding protein 1-like 1a transcript variant X1
misSNP_734	1	6307981	A	T	EH domain binding protein 1-like 1a transcript variant X1
misSNP_735	1	6308203	G	T	EH domain binding protein 1-like 1a transcript variant X1
misSNP_736	1	6309350	C	T	EH domain binding protein 1-like 1a transcript variant X1
misSNP_737	1	6309729	C	A	EH domain binding protein 1-like 1a transcript variant X1
misSNP_738	1	6310318	G	C	EH domain binding protein 1-like 1a transcript variant X1
misSNP_739	1	6310866	A	C	EH domain binding protein 1-like 1a transcript variant X1
misSNP_740	1	6311117	G	T	EH domain binding protein 1-like 1a transcript variant X1
misSNP_741	1	6311183	A	G	EH domain binding protein 1-like 1a transcript variant X1
misSNP_742	1	6311303	C	G	EH domain binding protein 1-like 1a transcript variant X1
misSNP_743	1	6311828	A	G	EH domain binding protein 1-like 1a transcript variant X1
misSNP_744	1	6312722	G	T	EH domain binding protein 1-like 1a transcript variant X1
misSNP_745	1	6312727	A	T	EH domain binding protein 1-like 1a transcript variant X1
misSNP_746	1	6313103	G	C	EH domain binding protein 1-like 1a transcript variant X1
misSNP_747	1	6313444	A	G	EH domain binding protein 1-like 1a transcript variant X1
misSNP_748	1	6314685	G	T	EH domain binding protein 1-like 1a transcript variant X1
misSNP_749	1	6315083	C	T	EH domain binding protein 1-like 1a transcript variant X1
misSNP_750	1	6315308	G	C	EH domain binding protein 1-like 1a transcript variant X1
misSNP_751	1	6315374	C	A	EH domain binding protein 1-like 1a transcript variant X1
misSNP_752	1	6315824	A	T	EH domain binding protein 1-like 1a transcript variant X1
misSNP_753	1	6315841	A	C	EH domain binding protein 1-like 1a transcript variant X1
misSNP_754	1	6316576	C	A	EH domain binding protein 1-like 1a transcript variant X1
misSNP_755	1	6317057	C	T	EH domain binding protein 1-like 1a transcript variant X1
misSNP_756	1	6317434	T	A	EH domain binding protein 1-like 1a transcript variant X1
misSNP_757	1	6317470	A	T	EH domain binding protein 1-like 1a transcript variant X1
misSNP_758	1	6320288	C	A	EH domain binding protein 1-like 1a transcript variant X2
misSNP_759	1	6320319	G	C	EH domain binding protein 1-like 1a transcript variant X2
misSNP_760	1	6322434	A	G	EH domain binding protein 1-like 1a transcript variant X2
misSNP_761	1	6322438	T	G	EH domain binding protein 1-like 1a transcript variant X2
misSNP_762	1	6341756	C	T	potassium channel subfamily K member 1 transcript variant X1
misSNP_763	1	6341966	T	C	potassium channel subfamily K member 1 transcript variant X1
misSNP_764	1	6343561	G	T	potassium channel subfamily K member 1 transcript variant X1
misSNP_765	1	6344613	G	A	TAF6-like RNA polymerase II p300/CBP-associated factor (PCAF)-associated factor
misSNP_766	1	6348017	T	A	TAF6-like RNA polymerase II p300/CBP-associated factor (PCAF)-associated factor
misSNP_767	1	6352141	A	G	cysteine three histidine 1
misSNP_768	1	6417332	T	C	ECSIT signaling integrator transcript variant X2
misSNP_769	1	6418418	G	T	ECSIT signaling integrator transcript variant X2
misSNP_770	1	6427964	C	A	proline-rich protein 36
misSNP_771	1	6428532	C	A	proline-rich protein 36
misSNP_772	1	6428544	G	A	proline-rich protein 36
misSNP_773	1	6429912	C	T	proline-rich protein 36
misSNP_774	1	6437635	C	A	uncharacterized protein C11orf95 homolog transcript variant X2
misSNP_775	1	6458499	G	A	reticulon 3 transcript variant X3
misSNP_776	1	6458592	C	G	reticulon 3 transcript variant X3
misSNP_777	1	6458598	G	C	reticulon 3 transcript variant X3
misSNP_778	1	6458681	G	T	reticulon 3 transcript variant X3
misSNP_779	1	6458906	C	T	reticulon 3 transcript variant X3
misSNP_780	1	6459315	A	G	reticulon 3 transcript variant X3
misSNP_781	1	6459425	A	T	reticulon 3 transcript variant X3
misSNP_782	1	6459950	G	A	reticulon 3 transcript variant X3
misSNP_783	1	6460502	T	C	reticulon 3 transcript variant X3
misSNP_784	1	6460520	C	T	reticulon 3 transcript variant X3
misSNP_785	1	6460539	C	G	reticulon 3 transcript variant X3
misSNP_786	1	6460667	C	G	reticulon 3 transcript variant X3
misSNP_787	1	6482614	G	T	multiple endocrine neoplasia I transcript variant X4
misSNP_788	1	6505662	T	A	mitogen-activated protein kinase kinase kinase kinase 2 transcript variant X3
misSNP_789	1	6507677	G	A	mitogen-activated protein kinase kinase kinase kinase 2 transcript variant X3
misSNP_790	1	6544345	A	C	phosphorylase glycogen muscle b
misSNP_791	1	6557973	A	G	protein C-ets-1-like
misSNP_792	1	6559393	C	T	protein C-ets-1-like
misSNP_793	1	6574475	T	C	guanylate cyclase soluble subunit beta-2 transcript variant X1
misSNP_794	1	6574532	C	T	guanylate cyclase soluble subunit beta-2 transcript variant X1
misSNP_795	1	6612932	C	T	muscarinic acetylcholine receptor M4-like
misSNP_796	1	6714839	A	T	diacylglycerol kinase zeta a transcript variant X8
misSNP_797	1	6715064	G	T	diacylglycerol kinase zeta a transcript variant X8
misSNP_798	1	6745469	G	C	crystallin alpha A
misSNP_799	1	6748586	C	G	heat shock transcription factor 2 binding protein
misSNP_800	1	6763931	C	T	coiled-coil domain containing 14 transcript variant X1
misSNP_801	1	6764047	C	T	coiled-coil domain containing 14 transcript variant X1
misSNP_802	1	6764048	T	C	coiled-coil domain containing 14 transcript variant X1
misSNP_803	1	6764234	T	C	coiled-coil domain containing 14 transcript variant X1
misSNP_804	1	6764535	T	C	coiled-coil domain containing 14 transcript variant X1
misSNP_805	1	6764561	C	A	coiled-coil domain containing 14 transcript variant X1
misSNP_806	1	6764573	A	G	coiled-coil domain containing 14 transcript variant X1
misSNP_807	1	6764708	T	C	coiled-coil domain containing 14 transcript variant X1
misSNP_808	1	6769968	G	A	DEAD (Asp-Glu-Ala-Asp) box polypeptide 4 transcript variant X2
misSNP_809	1	6772885	C	G	DEAD (Asp-Glu-Ala-Asp) box polypeptide 4 transcript variant X2
misSNP_810	1	6782059	G	C	ubiquitin-protein ligase E3A transcript variant X3
misSNP_811	1	6826988	G	A	DDRGK domain-containing protein 1-like
misSNP_812	1	6831446	C	T	cysteinyl-tRNA synthetase 2 mitochondrial
misSNP_813	1	6831822	C	T	cysteinyl-tRNA synthetase 2 mitochondrial
misSNP_814	1	6834648	C	T	cysteinyl-tRNA synthetase 2 mitochondrial
misSNP_815	1	6835344	G	C	cysteinyl-tRNA synthetase 2 mitochondrial
misSNP_816	1	6843519	A	G	solute carrier family 19 member 2 transcript variant X1
misSNP_817	1	6851817	C	T	ADP-ribosylation factor-like 6 interacting protein 6 transcript variant X1
misSNP_818	1	6864515	C	A	Rho GTPase activating protein 1 transcript variant X1
misSNP_819	1	6881874	C	A	1-phosphatidylinositol 45-bisphosphate phosphodiesterase delta-4-like
misSNP_820	1	6883100	A	T	1-phosphatidylinositol 45-bisphosphate phosphodiesterase delta-4-like
misSNP_821	1	6925605	C	T	double-stranded RNA-specific editase 1-like transcript variant X2
misSNP_822	1	6925886	C	T	double-stranded RNA-specific editase 1-like transcript variant X2
misSNP_823	1	6926330	A	G	double-stranded RNA-specific editase 1-like transcript variant X2
misSNP_824	1	6939475	G	A	centrosomal protein 70
misSNP_825	1	6939738	C	T	centrosomal protein 70
misSNP_826	1	6939881	G	A	centrosomal protein 70
misSNP_827	1	6940598	C	G	centrosomal protein 70
misSNP_828	1	6941319	G	A	centrosomal protein 70
misSNP_829	1	6942972	C	A	centrosomal protein 70
misSNP_830	1	6944987	G	A	ankyrin repeat domain-containing protein SOWAHC-like
misSNP_831	1	6945195	G	A	ankyrin repeat domain-containing protein SOWAHC-like
misSNP_832	1	6945281	C	G	ankyrin repeat domain-containing protein SOWAHC-like
misSNP_833	1	6945462	G	T	ankyrin repeat domain-containing protein SOWAHC-like
misSNP_834	1	6945530	G	A	ankyrin repeat domain-containing protein SOWAHC-like
misSNP_835	1	6945602	C	A	ankyrin repeat domain-containing protein SOWAHC-like
misSNP_836	1	6945713	G	T	ankyrin repeat domain-containing protein SOWAHC-like
misSNP_837	1	6952047	A	T	dehydrogenase/reductase (SDR family) X-linked
misSNP_838	1	6952084	G	A	dehydrogenase/reductase (SDR family) X-linked
misSNP_839	1	6952950	C	G	dehydrogenase/reductase (SDR family) X-linked
misSNP_840	1	6956430	C	T	dehydrogenase/reductase (SDR family) X-linked
misSNP_841	1	6958764	G	A	zinc finger BED domain-containing protein 1-like
misSNP_842	1	6959052	G	A	zinc finger BED domain-containing protein 1-like
misSNP_843	1	6963460	T	G	zinc finger BED domain-containing protein 1-like
misSNP_844	1	6991108	A	G	CD99 molecule transcript variant X1
misSNP_845	1	6999213	T	C	glycogenin 2 transcript variant X3
misSNP_846	1	6999215	G	A	glycogenin 2 transcript variant X3
misSNP_847	1	7001043	G	T	glycogenin 2 transcript variant X3
misSNP_848	1	7021596	T	C	matrix-remodelling associated 5a transcript variant X1
misSNP_849	1	7022366	A	C	matrix-remodelling associated 5a transcript variant X1
misSNP_850	1	7022588	A	G	matrix-remodelling associated 5a transcript variant X1
misSNP_851	1	7024778	A	G	matrix-remodelling associated 5a transcript variant X1
misSNP_852	1	7026220	A	G	matrix-remodelling associated 5a transcript variant X1
misSNP_853	1	7026273	C	T	matrix-remodelling associated 5a transcript variant X1
misSNP_854	1	7026861	C	A	matrix-remodelling associated 5a transcript variant X1
misSNP_855	1	7026903	G	T	matrix-remodelling associated 5a transcript variant X1
misSNP_856	1	7027065	T	C	matrix-remodelling associated 5a transcript variant X1
misSNP_857	1	7027081	G	T	matrix-remodelling associated 5a transcript variant X1
misSNP_858	1	7027329	A	T	matrix-remodelling associated 5a transcript variant X1
misSNP_859	1	7027332	T	A	matrix-remodelling associated 5a transcript variant X1
misSNP_860	1	7027840	T	C	matrix-remodelling associated 5a transcript variant X1
misSNP_861	1	7027849	G	A	matrix-remodelling associated 5a transcript variant X1
misSNP_862	1	7027947	G	A	matrix-remodelling associated 5a transcript variant X1
misSNP_863	1	7028517	T	A	matrix-remodelling associated 5a transcript variant X1
misSNP_864	1	7028671	T	C	matrix-remodelling associated 5a transcript variant X1
misSNP_865	1	7029069	A	G	matrix-remodelling associated 5a transcript variant X1
misSNP_866	1	7030129	G	T	matrix-remodelling associated 5a transcript variant X1
misSNP_867	1	7031004	G	T	matrix-remodelling associated 5a transcript variant X1
misSNP_868	1	7050735	G	T	protein kinase X-linked
misSNP_869	1	7259401	A	T	neuroligin 4 X-linked a transcript variant X2
misSNP_870	1	7259424	T	C	neuroligin 4 X-linked a transcript variant X2
misSNP_871	1	7321516	G	A	neuroligin 4 X-linked a transcript variant X2
misSNP_872	1	7349173	G	A	uncharacterized LOC118312732 transcript variant X1
misSNP_873	1	7354726	G	C	uncharacterized LOC118312732 transcript variant X1
misSNP_874	1	7391301	A	G	pseudouridine 5'-phosphatase
misSNP_875	1	7391340	T	C	pseudouridine 5'-phosphatase
misSNP_876	1	7414092	A	T	pseudouridine 5'-phosphatase
misSNP_877	1	7476974	G	C	patatin-like phospholipase domain containing 4 transcript variant X3
misSNP_878	1	7497751	C	T	anosmin 1a transcript variant X1
misSNP_879	1	7498304	A	G	anosmin 1a transcript variant X1
misSNP_880	1	7503567	T	C	anosmin 1a transcript variant X1
misSNP_881	1	7507319	C	T	anosmin 1a transcript variant X1
misSNP_882	1	7518237	G	C	anosmin 1a transcript variant X3
misSNP_883	1	7532191	G	A	protein downstream neighbor of son homolog transcript variant X1
misSNP_884	1	7540126	G	T	RUNX family transcription factor 1 transcript variant X6
misSNP_885	1	7544744	T	C	RUNX family transcription factor 1 transcript variant X6
misSNP_886	1	7580357	C	A	RUNX family transcription factor 1 transcript variant X8
misSNP_887	1	7639654	T	A	urotensin II-related peptide
misSNP_888	1	7645052	T	C	chloride intracellular channel protein 4 transcript variant X2
misSNP_889	1	7645831	C	T	chloride intracellular channel protein 4 transcript variant X2
misSNP_890	1	7649182	T	C	chloride intracellular channel protein 4 transcript variant X1
misSNP_891	1	7649364	C	G	chloride intracellular channel protein 4 transcript variant X1
misSNP_892	1	7649707	T	C	chloride intracellular channel protein 4 transcript variant X1
misSNP_893	1	7649829	T	C	chloride intracellular channel protein 4 transcript variant X1
misSNP_894	1	7650084	T	A	chloride intracellular channel protein 4 transcript variant X1
misSNP_895	1	7650231	C	G	chloride intracellular channel protein 4 transcript variant X1
misSNP_896	1	7650253	G	A	chloride intracellular channel protein 4 transcript variant X1
misSNP_897	1	7650272	C	A	chloride intracellular channel protein 4 transcript variant X1
misSNP_898	1	7650515	T	G	chloride intracellular channel protein 4 transcript variant X1
misSNP_899	1	7650652	C	T	chloride intracellular channel protein 4 transcript variant X1
misSNP_900	1	7650726	T	C	chloride intracellular channel protein 4 transcript variant X1
misSNP_901	1	7650843	C	T	chloride intracellular channel protein 4 transcript variant X1
misSNP_902	1	7650927	T	C	chloride intracellular channel protein 4 transcript variant X1
misSNP_903	1	7650945	T	A	chloride intracellular channel protein 4 transcript variant X1
misSNP_904	1	7651050	T	A	chloride intracellular channel protein 4 transcript variant X1
misSNP_905	1	7651066	C	T	chloride intracellular channel protein 4 transcript variant X1
misSNP_906	1	7651128	A	G	chloride intracellular channel protein 4 transcript variant X1
misSNP_907	1	7651143	C	A	chloride intracellular channel protein 4 transcript variant X1
misSNP_908	1	7651156	T	C	chloride intracellular channel protein 4 transcript variant X1
misSNP_909	1	7651224	G	A	chloride intracellular channel protein 4 transcript variant X1
misSNP_910	1	7651225	T	A	chloride intracellular channel protein 4 transcript variant X1
misSNP_911	1	7651321	G	C	chloride intracellular channel protein 4 transcript variant X1
misSNP_912	1	7651426	C	T	chloride intracellular channel protein 4 transcript variant X1
misSNP_913	1	7651500	C	T	chloride intracellular channel protein 4 transcript variant X1
misSNP_914	1	7651527	T	A	chloride intracellular channel protein 4 transcript variant X1
misSNP_915	1	7651837	G	A	chloride intracellular channel protein 4 transcript variant X1
misSNP_916	1	7661300	T	A	calcipressin-1-like transcript variant X2
misSNP_917	1	7661311	A	T	calcipressin-1-like transcript variant X2
misSNP_918	1	7672935	T	C	uncharacterized LOC118298786 transcript variant X6
misSNP_919	1	7674482	C	T	uncharacterized LOC118298786 transcript variant X6
misSNP_920	1	7674499	T	A	uncharacterized LOC118298786 transcript variant X6
misSNP_921	1	7674740	A	T	uncharacterized LOC118298786 transcript variant X6
misSNP_922	1	7675315	A	C	uncharacterized LOC118298786 transcript variant X6
misSNP_923	1	7675372	G	A	uncharacterized LOC118298786 transcript variant X6
misSNP_924	1	7706655	A	T	ligase IV DNA ATP-dependent
misSNP_925	1	7706767	C	G	ligase IV DNA ATP-dependent
misSNP_926	1	7707819	C	T	ligase IV DNA ATP-dependent
misSNP_927	1	7733551	G	A	insulin receptor substrate 2-like
misSNP_928	1	7755248	C	A	G protein-coupled receptor 137c
misSNP_929	1	7762904	C	T	thioredoxin domain containing 16
misSNP_930	1	7762928	G	C	thioredoxin domain containing 16
misSNP_931	1	7763360	G	A	thioredoxin domain containing 16
misSNP_932	1	7763988	C	A	thioredoxin domain containing 16
misSNP_933	1	7798764	C	A	striated muscle preferentially expressed protein kinase-like transcript variant X3
misSNP_934	1	7800438	G	T	striated muscle preferentially expressed protein kinase-like transcript variant X3
misSNP_935	1	7800589	C	T	striated muscle preferentially expressed protein kinase-like transcript variant X3
misSNP_936	1	7803490	T	A	striated muscle preferentially expressed protein kinase-like transcript variant X3
misSNP_937	1	7803564	A	C	striated muscle preferentially expressed protein kinase-like transcript variant X3
misSNP_938	1	7803799	G	C	striated muscle preferentially expressed protein kinase-like transcript variant X3
misSNP_939	1	7805293	G	C	striated muscle preferentially expressed protein kinase-like transcript variant X3
misSNP_940	1	7805371	C	T	striated muscle preferentially expressed protein kinase-like transcript variant X3
misSNP_941	1	7807455	G	C	striated muscle preferentially expressed protein kinase-like transcript variant X3
misSNP_942	1	7808330	A	G	striated muscle preferentially expressed protein kinase-like transcript variant X3
misSNP_943	1	7810741	G	T	striated muscle preferentially expressed protein kinase-like transcript variant X3
misSNP_944	1	7811634	T	C	striated muscle preferentially expressed protein kinase-like transcript variant X3
misSNP_945	1	7812668	T	C	striated muscle preferentially expressed protein kinase-like transcript variant X3
misSNP_946	1	7812948	C	T	striated muscle preferentially expressed protein kinase-like transcript variant X3
misSNP_947	1	7813189	G	C	striated muscle preferentially expressed protein kinase-like transcript variant X3
misSNP_948	1	7813450	C	A	striated muscle preferentially expressed protein kinase-like transcript variant X3
misSNP_949	1	7816744	T	C	striated muscle preferentially expressed protein kinase-like transcript variant X3
misSNP_950	1	7817135	A	C	striated muscle preferentially expressed protein kinase-like transcript variant X3
misSNP_951	1	7817449	C	T	striated muscle preferentially expressed protein kinase-like transcript variant X3
misSNP_952	1	7817770	T	A	striated muscle preferentially expressed protein kinase-like transcript variant X3
misSNP_953	1	7833971	C	T	striated muscle preferentially expressed protein kinase-like transcript variant X1
misSNP_954	1	7839108	C	T	inhibin subunit alpha
misSNP_955	1	7842155	T	C	gap junction gamma-1 protein-like transcript variant X1
misSNP_956	1	7842543	C	T	gap junction gamma-1 protein-like transcript variant X1
misSNP_957	1	7842911	T	C	gap junction gamma-1 protein-like transcript variant X1
misSNP_958	1	7866286	G	T	serine/threonine kinase 11 interacting protein transcript variant X2
misSNP_959	1	7871837	T	C	serine/threonine kinase 11 interacting protein transcript variant X2
misSNP_960	1	7871878	T	A	serine/threonine kinase 11 interacting protein transcript variant X2
misSNP_961	1	7872555	G	A	serine/threonine kinase 11 interacting protein transcript variant X2
misSNP_962	1	7897238	C	A	insulin-like growth factor binding protein 5a
misSNP_963	1	7897350	C	A	insulin-like growth factor binding protein 5a
misSNP_964	1	7926376	C	T	tensin 1a transcript variant X9
misSNP_965	1	7936611	C	T	tensin 1a transcript variant X11
misSNP_966	1	8022751	G	T	methyltransferase like 21A transcript variant X2
misSNP_967	1	8023170	A	T	methyltransferase like 21A transcript variant X2
misSNP_968	1	8023288	C	T	methyltransferase like 21A transcript variant X2
misSNP_969	1	8104988	G	C	Kruppel-like factor 7a
misSNP_970	1	8137063	G	T	receptor activity-modifying protein 1-like
misSNP_971	1	8301173	G	A	receptor tyrosine-protein kinase erbB-4-like transcript variant X2
misSNP_972	1	8355825	A	G	receptor tyrosine-protein kinase erbB-4-like transcript variant X2
misSNP_973	1	8406549	G	A	LanC antibiotic synthetase component C-like 1 (bacterial)
misSNP_974	1	8406558	G	T	LanC antibiotic synthetase component C-like 1 (bacterial)
misSNP_975	1	8408315	C	T	LanC antibiotic synthetase component C-like 1 (bacterial)
misSNP_976	1	8417784	C	A	myosin light polypeptide 3 skeletal muscle
misSNP_977	1	8420450	T	C	acyl-CoA dehydrogenase long chain
misSNP_978	1	8421216	G	T	acyl-CoA dehydrogenase long chain
misSNP_979	1	8422251	C	T	acyl-CoA dehydrogenase long chain
misSNP_980	1	8422262	G	A	acyl-CoA dehydrogenase long chain
misSNP_981	1	8423158	A	C	acyl-CoA dehydrogenase long chain
misSNP_982	1	8423502	G	A	acyl-CoA dehydrogenase long chain
misSNP_983	1	8424250	T	G	acyl-CoA dehydrogenase long chain
misSNP_984	1	8490342	C	T	microtubule-associated protein tau-like transcript variant X4
misSNP_985	1	8490656	C	G	microtubule-associated protein tau-like transcript variant X4
misSNP_986	1	8490846	G	A	microtubule-associated protein tau-like transcript variant X4
misSNP_987	1	8490848	G	A	microtubule-associated protein tau-like transcript variant X4
misSNP_988	1	8491216	A	T	microtubule-associated protein tau-like transcript variant X4
misSNP_989	1	8491239	T	C	microtubule-associated protein tau-like transcript variant X4
misSNP_990	1	8491970	G	T	microtubule-associated protein tau-like transcript variant X4
misSNP_991	1	8492120	A	G	microtubule-associated protein tau-like transcript variant X4
misSNP_992	1	8492872	C	T	microtubule-associated protein tau-like transcript variant X2
misSNP_993	1	8510891	G	A	protein unc-80 homolog
misSNP_994	1	8514588	C	T	protein unc-80 homolog
misSNP_995	1	8526188	C	T	protein unc-80 homolog
misSNP_996	1	8527443	A	G	protein unc-80 homolog
misSNP_997	1	8544860	C	A	protein unc-80 homolog
misSNP_998	1	8545703	T	C	protein unc-80 homolog
misSNP_999	1	8545734	T	C	protein unc-80 homolog
misSNP_1000	1	8545932	C	T	protein unc-80 homolog
misSNP_1001	1	8546017	C	A	protein unc-80 homolog
misSNP_1002	1	8590205	G	A	nck-associated protein 5-like transcript variant X3
misSNP_1003	1	8662559	G	T	nck-associated protein 5-like transcript variant X6
misSNP_1004	1	8681377	T	A	nck-associated protein 5-like transcript variant X6
misSNP_1005	1	8682094	C	T	nck-associated protein 5-like transcript variant X6
misSNP_1006	1	8682194	A	G	nck-associated protein 5-like transcript variant X6
misSNP_1007	1	8682380	C	A	nck-associated protein 5-like transcript variant X6
misSNP_1008	1	8682986	T	G	nck-associated protein 5-like transcript variant X6
misSNP_1009	1	8689435	T	C	nck-associated protein 5-like transcript variant X6
misSNP_1010	1	8691663	T	G	nck-associated protein 5-like transcript variant X6
misSNP_1011	1	8691956	T	A	nck-associated protein 5-like transcript variant X6
misSNP_1012	1	8691957	A	T	nck-associated protein 5-like transcript variant X6
misSNP_1013	1	8691975	T	A	nck-associated protein 5-like transcript variant X6
misSNP_1014	1	8697516	C	T	nck-associated protein 5-like transcript variant X6
misSNP_1015	1	8730378	G	A	actin-related protein 3
misSNP_1016	1	8733338	T	C	transmembrane protein 182-like transcript variant X2
misSNP_1017	1	8733341	A	G	transmembrane protein 182-like transcript variant X2
misSNP_1018	1	8733483	C	T	transmembrane protein 182-like transcript variant X2
misSNP_1019	1	8737867	T	A	transmembrane protein 182-like transcript variant X2
misSNP_1020	1	9053957	T	C	mitochondrial ribosomal protein S9
misSNP_1021	1	9063060	A	G	mitochondrial ribosomal protein S9
misSNP_1022	1	9065469	T	C	SLAIN motif-containing protein 1-like transcript variant X2
misSNP_1023	1	9094619	C	A	protein FAM171B
misSNP_1024	1	9099884	C	G	zinc finger SWIM-type containing 2 transcript variant X2
misSNP_1025	1	9099922	G	T	zinc finger SWIM-type containing 2 transcript variant X2
misSNP_1026	1	9099951	A	T	zinc finger SWIM-type containing 2 transcript variant X2
misSNP_1027	1	9099952	T	C	zinc finger SWIM-type containing 2 transcript variant X2
misSNP_1028	1	9099985	C	G	zinc finger SWIM-type containing 2 transcript variant X2
misSNP_1029	1	9100018	G	C	zinc finger SWIM-type containing 2 transcript variant X2
misSNP_1030	1	9102610	G	T	zinc finger SWIM-type containing 2 transcript variant X2
misSNP_1031	1	9125489	T	G	collagen alpha-2(V) chain-like
misSNP_1032	1	9126593	T	C	collagen alpha-2(V) chain-like
misSNP_1033	1	9131518	A	G	collagen alpha-2(V) chain-like
misSNP_1034	1	9131928	G	A	collagen alpha-2(V) chain-like
misSNP_1035	1	9146119	C	G	collagen alpha-2(V) chain-like
misSNP_1036	1	9152210	A	G	pejvakin transcript variant X2
misSNP_1037	1	9152225	G	A	pejvakin transcript variant X2
misSNP_1038	1	9152638	G	A	pejvakin transcript variant X2
misSNP_1039	1	9155983	C	G	PWP2 small subunit processome component
misSNP_1040	1	9156413	G	A	PWP2 small subunit processome component
misSNP_1041	1	9159893	G	T	PWP2 small subunit processome component
misSNP_1042	1	9159905	C	T	PWP2 small subunit processome component
misSNP_1043	1	9160112	C	T	PWP2 small subunit processome component
misSNP_1044	1	9160723	G	C	PWP2 small subunit processome component
misSNP_1045	1	9165094	C	T	embryonic ectoderm development
misSNP_1046	1	9171027	T	C	ATPase copper transporting beta
misSNP_1047	1	9171111	C	T	ATPase copper transporting beta
misSNP_1048	1	9173952	C	T	ATPase copper transporting beta
misSNP_1049	1	9179570	A	T	ATPase copper transporting beta
misSNP_1050	1	9180371	G	C	ATPase copper transporting beta
misSNP_1051	1	9190983	A	G	leucine-rich repeat-containing protein 3-like
misSNP_1052	1	9270558	A	C	glycerol-3-phosphate dehydrogenase 2 (mitochondrial)
misSNP_1053	1	9313985	G	A	inactive dipeptidyl peptidase 10-like transcript variant X3
misSNP_1054	1	9317932	T	C	inactive dipeptidyl peptidase 10-like transcript variant X3
misSNP_1055	1	9322895	T	C	inactive dipeptidyl peptidase 10-like transcript variant X3
misSNP_1056	1	9323806	C	T	inactive dipeptidyl peptidase 10-like transcript variant X3
misSNP_1057	1	9325122	G	A	inactive dipeptidyl peptidase 10-like transcript variant X3
misSNP_1058	1	9342976	C	G	inactive dipeptidyl peptidase 10-like transcript variant X3
misSNP_1059	1	9375903	T	A	uncharacterized LOC118314221
misSNP_1060	1	9375933	T	G	uncharacterized LOC118314221
misSNP_1061	1	9383085	G	T	protein Shroom2-like
misSNP_1062	1	9383133	T	C	protein Shroom2-like
misSNP_1063	1	9391993	G	A	protein Shroom2-like
misSNP_1064	1	9392241	G	T	protein Shroom2-like
misSNP_1065	1	9393210	C	A	protein Shroom2-like
misSNP_1066	1	9393466	G	A	protein Shroom2-like
misSNP_1067	1	9395513	C	A	protein Shroom2-like
misSNP_1068	1	9395683	C	G	protein Shroom2-like
misSNP_1069	1	9396562	T	A	protein Shroom2-like
misSNP_1070	1	9403680	A	C	neuronal acetylcholine receptor subunit alpha-2-like
misSNP_1071	1	9405129	G	A	neuronal acetylcholine receptor subunit alpha-2-like
misSNP_1072	1	9418045	T	G	D-beta-hydroxybutyrate dehydrogenase mitochondrial-like
misSNP_1073	1	9438941	C	T	inositol polyphosphate-4-phosphatase type I Ab transcript variant X12
misSNP_1074	1	9465398	G	C	growth/differentiation factor 8-like
misSNP_1075	1	9465432	A	G	growth/differentiation factor 8-like
misSNP_1076	1	9466642	C	G	growth/differentiation factor 8-like
misSNP_1077	1	9467350	A	G	growth/differentiation factor 8-like
misSNP_1078	1	9467360	C	T	growth/differentiation factor 8-like
misSNP_1079	1	9476199	A	T	zinc finger BED domain-containing protein 4-like
misSNP_1080	1	9476381	T	C	zinc finger BED domain-containing protein 4-like
misSNP_1081	1	9500566	T	C	glutaminase a transcript variant X2
misSNP_1082	1	9518637	T	C	NGFI-A-binding protein 1-like
misSNP_1083	1	9521339	G	C	NGFI-A-binding protein 1-like
misSNP_1084	1	9555858	C	T	major facilitator superfamily domain containing 6a transcript variant X7
misSNP_1085	1	9582161	A	T	aryl hydrocarbon receptor 1b
misSNP_1086	1	9584771	G	A	aryl hydrocarbon receptor 1b
misSNP_1087	1	9584973	T	G	aryl hydrocarbon receptor 1b
misSNP_1088	1	9585855	C	T	aryl hydrocarbon receptor 1b
misSNP_1089	1	9610905	G	A	aryl hydrocarbon receptor 2
misSNP_1090	1	9611301	T	C	aryl hydrocarbon receptor 2
misSNP_1091	1	9612005	T	C	aryl hydrocarbon receptor 2
misSNP_1092	1	9612778	T	G	aryl hydrocarbon receptor 2
misSNP_1093	1	9613315	C	T	aryl hydrocarbon receptor 2
misSNP_1094	1	9616662	T	C	aryl hydrocarbon receptor 2
misSNP_1095	1	9709338	A	T	SH3-domain binding protein 4a transcript variant X2
misSNP_1096	1	9709784	C	T	SH3-domain binding protein 4a transcript variant X2
misSNP_1097	1	9710017	G	T	SH3-domain binding protein 4a transcript variant X2
misSNP_1098	1	9710096	G	A	SH3-domain binding protein 4a transcript variant X2
misSNP_1099	1	9710428	G	A	SH3-domain binding protein 4a transcript variant X2
misSNP_1100	1	9711029	G	A	SH3-domain binding protein 4a transcript variant X2
misSNP_1101	1	9741422	C	T	aldehyde oxidase 6 transcript variant X2
misSNP_1102	1	9741515	G	A	aldehyde oxidase 6 transcript variant X2
misSNP_1103	1	9744093	T	A	aldehyde oxidase 6 transcript variant X2
misSNP_1104	1	9754144	G	A	aldehyde oxidase 5
misSNP_1105	1	9756678	G	C	aldehyde oxidase 5
misSNP_1106	1	9756735	A	G	aldehyde oxidase 5
misSNP_1107	1	9757673	A	G	aldehyde oxidase 5
misSNP_1108	1	9758999	G	T	aldehyde oxidase 5
misSNP_1109	1	9777540	G	A	von Willebrand factor D and EGF domain-containing protein
misSNP_1110	1	9777543	C	T	von Willebrand factor D and EGF domain-containing protein
misSNP_1111	1	9777834	C	T	von Willebrand factor D and EGF domain-containing protein
misSNP_1112	1	9779740	G	C	von Willebrand factor D and EGF domain-containing protein
misSNP_1113	1	9780932	G	C	von Willebrand factor D and EGF domain-containing protein
misSNP_1114	1	9780933	C	G	von Willebrand factor D and EGF domain-containing protein
misSNP_1115	1	9781533	G	T	von Willebrand factor D and EGF domain-containing protein
misSNP_1116	1	9783234	T	A	von Willebrand factor D and EGF domain-containing protein
misSNP_1117	1	9785063	T	C	von Willebrand factor D and EGF domain-containing protein
misSNP_1118	1	9788625	G	A	kynureninase transcript variant X5
misSNP_1119	1	9788896	C	T	kynureninase transcript variant X5
misSNP_1120	1	9794945	G	A	kynureninase transcript variant X6
misSNP_1121	1	9809561	C	T	kynureninase transcript variant X9
misSNP_1122	1	9810038	C	T	kynureninase transcript variant X9
misSNP_1123	1	10480826	C	A	origin recognition complex subunit 4
misSNP_1124	1	10499420	G	A	methyl-CpG-binding domain protein 5-like transcript variant X2
misSNP_1125	1	10517306	C	G	kinesin heavy chain-like
misSNP_1126	1	10518749	C	T	kinesin heavy chain-like
misSNP_1127	1	10566174	T	C	four and a half LIM domains protein 2-like
misSNP_1128	1	10575718	G	A	PI-PLC X domain-containing protein 1-like transcript variant X1
misSNP_1129	1	10577382	C	T	PI-PLC X domain-containing protein 1-like transcript variant X1
misSNP_1130	1	10580668	C	A	collagen alpha-1(XVIII) chain-like transcript variant X2
misSNP_1131	1	10580681	C	A	collagen alpha-1(XVIII) chain-like transcript variant X2
misSNP_1132	1	10592424	G	T	collagen alpha-1(XVIII) chain-like transcript variant X2
misSNP_1133	1	10592425	C	G	collagen alpha-1(XVIII) chain-like transcript variant X2
misSNP_1134	1	10640880	T	C	transmembrane protein 237B-like transcript variant X8
misSNP_1135	1	10642902	G	A	transmembrane protein 237B-like transcript variant X8
misSNP_1136	1	10648495	C	A	membrane protein palmitoylated 4b (MAGUK p55 subfamily member 4) transcript variant X1
misSNP_1137	1	10661748	C	G	alsin Rho guanine nucleotide exchange factor ALS2 b transcript variant X3
misSNP_1138	1	10669474	C	T	alsin Rho guanine nucleotide exchange factor ALS2 b transcript variant X3
misSNP_1139	1	10675018	G	C	claudin-34-like
misSNP_1140	1	10675027	A	G	claudin-34-like
misSNP_1141	1	10702044	C	G	receptor-type tyrosine-protein phosphatase-like N transcript variant X1
misSNP_1142	1	10723032	G	T	aspartyl aminopeptidase transcript variant X2
misSNP_1143	1	10785785	T	A	nonhomologous end-joining factor 1 transcript variant X2
misSNP_1144	1	10794913	G	A	nonhomologous end-joining factor 1 transcript variant X2
misSNP_1145	1	10802161	G	T	X-linked retinitis pigmentosa GTPase regulator-like
misSNP_1146	1	10803246	A	C	X-linked retinitis pigmentosa GTPase regulator-like
misSNP_1147	1	10803927	A	T	X-linked retinitis pigmentosa GTPase regulator-like
misSNP_1148	1	10808635	C	T	obscurin like cytoskeletal adaptor 1a
misSNP_1149	1	10809320	T	G	obscurin like cytoskeletal adaptor 1a
misSNP_1150	1	10809782	C	T	obscurin like cytoskeletal adaptor 1a
misSNP_1151	1	10813853	G	A	obscurin like cytoskeletal adaptor 1a
misSNP_1152	1	10814196	C	T	obscurin like cytoskeletal adaptor 1a
misSNP_1153	1	10814706	G	A	obscurin like cytoskeletal adaptor 1a
misSNP_1154	1	10814825	T	A	obscurin like cytoskeletal adaptor 1a
misSNP_1155	1	10814911	T	G	obscurin like cytoskeletal adaptor 1a
misSNP_1156	1	10817237	T	A	obscurin like cytoskeletal adaptor 1a
misSNP_1157	1	10817375	C	A	obscurin like cytoskeletal adaptor 1a
misSNP_1158	1	10856417	C	A	sodium/potassium-transporting ATPase subunit alpha-1 transcript variant X2
misSNP_1159	1	10922089	C	T	prospero homeobox protein 1-like
misSNP_1160	1	10946665	G	T	prospero homeobox protein 1-like
misSNP_1161	1	10947308	C	T	prospero homeobox protein 1-like
misSNP_1162	1	10948177	T	C	prospero homeobox protein 1-like
misSNP_1163	1	10948464	G	A	prospero homeobox protein 1-like
misSNP_1164	1	11057871	C	T	epithelial cell-transforming sequence 2 oncogene-like transcript variant X4
misSNP_1165	1	11058939	G	A	epithelial cell-transforming sequence 2 oncogene-like transcript variant X4
misSNP_1166	1	11065061	G	A	epithelial cell-transforming sequence 2 oncogene-like transcript variant X4
misSNP_1167	1	11066457	C	A	epithelial cell-transforming sequence 2 oncogene-like transcript variant X4
misSNP_1168	1	11076653	T	C	filamin A interacting protein 1-like transcript variant X3
misSNP_1169	1	11108968	A	C	filamin A interacting protein 1-like transcript variant X2
misSNP_1170	1	11109491	C	A	filamin A interacting protein 1-like transcript variant X2
misSNP_1171	1	11135432	G	A	uncharacterized protein LOC570187 homolog
misSNP_1172	1	11135434	C	G	uncharacterized protein LOC570187 homolog
misSNP_1173	1	11137524	G	T	uncharacterized protein LOC570187 homolog
misSNP_1174	1	11137525	A	T	uncharacterized protein LOC570187 homolog
misSNP_1175	1	11165343	T	G	collagen alpha-1(VIII) chain-like transcript variant X2
misSNP_1176	1	11165960	A	T	collagen alpha-1(VIII) chain-like transcript variant X2
misSNP_1177	1	11195259	G	T	WW domain binding protein 4
misSNP_1178	1	11200228	G	A	mitochondrial translational release factor 1
misSNP_1179	1	11201678	G	A	coiled-coil domain-containing protein 122-like
misSNP_1180	1	11236666	C	T	TSC22 domain family protein 1-like
misSNP_1181	1	11237266	G	C	TSC22 domain family protein 1-like
misSNP_1182	1	11237794	G	A	TSC22 domain family protein 1-like
misSNP_1183	1	11237815	C	A	TSC22 domain family protein 1-like
misSNP_1184	1	11237916	G	A	TSC22 domain family protein 1-like
misSNP_1185	1	11250356	C	T	--
misSNP_1186	1	11254196	C	T	--
misSNP_1187	1	11380034	A	G	uncharacterized LOC118313818 transcript variant X2
misSNP_1188	1	11760376	G	A	uncharacterized LOC118309849
misSNP_1189	1	11770362	A	G	phosphoribosylglycinamide formyltransferase
misSNP_1190	1	11771368	G	T	phosphoribosylglycinamide formyltransferase
misSNP_1191	1	11773704	T	C	N-6 adenine-specific DNA methyltransferase 1 transcript variant X1
misSNP_1192	1	11817389	C	T	uncharacterized LOC118309832
misSNP_1193	1	11827773	T	C	uncharacterized LOC118309813
misSNP_1194	1	11828294	C	G	uncharacterized LOC118309813
misSNP_1195	1	11829213	G	C	uncharacterized LOC118309813
misSNP_1196	1	11829214	A	T	uncharacterized LOC118309813
misSNP_1197	1	11829788	A	C	uncharacterized LOC118309813
misSNP_1198	1	11830476	A	C	uncharacterized LOC118309813
misSNP_1199	1	11830494	G	A	uncharacterized LOC118309813
misSNP_1200	1	11831238	G	C	uncharacterized LOC118309813
misSNP_1201	1	11831409	T	G	uncharacterized LOC118309813
misSNP_1202	1	11831481	G	A	uncharacterized LOC118309813
misSNP_1203	1	11859371	C	G	uncharacterized LOC118309916 transcript variant X2
misSNP_1204	1	11859407	A	G	uncharacterized LOC118309916 transcript variant X2
misSNP_1205	1	11859625	C	T	uncharacterized LOC118309916 transcript variant X2
misSNP_1206	1	11891959	C	T	uncharacterized LOC118308944 transcript variant X2
misSNP_1207	1	11942222	C	A	transcription elongation factor A N-terminal and central domain-containing protein transcript variant X2
misSNP_1208	1	11982027	A	C	histone deacetylase 4-like transcript variant X6
misSNP_1209	1	11991705	C	T	histone deacetylase 4-like transcript variant X6
misSNP_1210	1	12006735	C	T	histone deacetylase 4-like transcript variant X6
misSNP_1211	1	12052895	C	G	intermediate filament protein ON3-like transcript variant X6
misSNP_1212	1	12054708	C	A	keratin type I cytoskeletal 18-like transcript variant X3
misSNP_1213	1	12056756	T	A	keratin type I cytoskeletal 18-like transcript variant X3
misSNP_1214	1	12082993	G	A	C-X-C chemokine receptor type 1-like
misSNP_1215	1	12083448	A	G	C-X-C chemokine receptor type 1-like
misSNP_1216	1	12098757	C	A	cytochrome P450 4F22-like
misSNP_1217	1	12118901	C	A	zinc finger MIZ domain-containing protein 2-like transcript variant X2
misSNP_1218	1	12207988	T	C	piggyBac transposable element-derived protein 4-like
misSNP_1219	1	12208253	A	G	piggyBac transposable element-derived protein 4-like
misSNP_1220	1	12208911	T	A	piggyBac transposable element-derived protein 4-like
misSNP_1221	1	12209082	T	C	piggyBac transposable element-derived protein 4-like
misSNP_1222	1	12209109	G	C	piggyBac transposable element-derived protein 4-like
misSNP_1223	1	12209279	T	G	piggyBac transposable element-derived protein 4-like
misSNP_1224	1	12209328	T	C	piggyBac transposable element-derived protein 4-like
misSNP_1225	1	12210563	G	C	piggyBac transposable element-derived protein 4-like
misSNP_1226	1	12956234	C	T	kinesin-like protein KIF2A transcript variant X2
misSNP_1227	1	12993799	A	C	uncharacterized LOC118307062 transcript variant X2
misSNP_1228	1	13010757	C	A	membrane-associated phosphatidylinositol transfer protein 2-like transcript variant X4
misSNP_1229	1	13012245	T	C	membrane-associated phosphatidylinositol transfer protein 2-like transcript variant X4
misSNP_1230	1	13019303	G	T	membrane-associated phosphatidylinositol transfer protein 2-like transcript variant X4
misSNP_1231	1	13115007	A	T	M-phase phosphoprotein 9 transcript variant X5
misSNP_1232	1	13118936	T	A	M-phase phosphoprotein 9 transcript variant X5
misSNP_1233	1	13202577	T	C	Rab interacting lysosomal protein-like 1 transcript variant X3
misSNP_1234	1	13215428	C	G	huntingtin-interacting protein 1-related protein-like
misSNP_1235	1	13216169	G	A	huntingtin-interacting protein 1-related protein-like
misSNP_1236	1	13216722	C	T	huntingtin-interacting protein 1-related protein-like
misSNP_1237	1	13222911	C	T	huntingtin-interacting protein 1-related protein-like
misSNP_1238	1	13223804	C	T	huntingtin-interacting protein 1-related protein-like
misSNP_1239	1	13223825	G	A	huntingtin-interacting protein 1-related protein-like
misSNP_1240	1	13225069	T	A	huntingtin-interacting protein 1-related protein-like
misSNP_1241	1	13229343	G	C	huntingtin-interacting protein 1-related protein-like
misSNP_1242	1	13259454	C	G	hydroxycarboxylic acid receptor 3-like
misSNP_1243	1	13260154	G	A	hydroxycarboxylic acid receptor 3-like
misSNP_1244	1	13274470	T	A	CAP-GLY domain containing linker protein 1b transcript variant X2
misSNP_1245	1	13293377	C	A	CAP-GLY domain containing linker protein 1b transcript variant X2
misSNP_1246	1	13320925	G	T	DEAD (Asp-Glu-Ala-Asp) box polypeptide 55
misSNP_1247	1	13368710	T	G	rabphilin 3A homolog (mouse) a transcript variant X4
misSNP_1248	1	13390643	A	C	rabphilin 3A homolog (mouse) a transcript variant X4
misSNP_1249	1	13393297	C	G	rabphilin 3A homolog (mouse) a transcript variant X4
misSNP_1250	1	13400541	T	C	phospholipase A2 group III
misSNP_1251	1	13509223	G	A	tetratricopeptide repeat domain 28 transcript variant X3
misSNP_1252	1	13536594	A	G	tetratricopeptide repeat domain 28 transcript variant X3
misSNP_1253	1	13554941	A	T	tetratricopeptide repeat domain 28 transcript variant X3
misSNP_1254	1	13597776	C	G	N-alpha-acetyltransferase 25 NatB auxiliary subunit transcript variant X2
misSNP_1255	1	13623653	C	G	torsin family 4 member Aa
misSNP_1256	1	13639790	C	T	uncharacterized LOC118312138 transcript variant X2
misSNP_1257	1	13657440	T	C	1-phosphatidylinositol phosphodiesterase-like transcript variant X3
misSNP_1258	1	13676022	C	A	RAB25 member RAS oncogene family b transcript variant X1
misSNP_1259	1	13687474	G	T	RAB11a member RAS oncogene family like
misSNP_1260	1	13759321	G	C	platelet endothelial aggregation receptor 1 transcript variant X1
misSNP_1261	1	13762558	T	C	platelet endothelial aggregation receptor 1 transcript variant X1
misSNP_1262	1	13762642	T	C	platelet endothelial aggregation receptor 1 transcript variant X1
misSNP_1263	1	13763149	T	A	platelet endothelial aggregation receptor 1 transcript variant X1
misSNP_1264	1	13804424	A	T	G patch domain containing 4
misSNP_1265	1	13807233	A	T	G patch domain containing 4
misSNP_1266	1	13807355	G	A	G patch domain containing 4
misSNP_1267	1	13818162	G	T	C-type lectin domain family 4 member M-like transcript variant X4
misSNP_1268	1	13820401	T	C	C-type lectin domain family 4 member M-like transcript variant X4
misSNP_1269	1	13836463	C	A	BCL2 associated athanogene 6 transcript variant X1
misSNP_1270	1	13847907	A	T	apolipoprotein M
misSNP_1271	1	13848930	C	T	apolipoprotein M
misSNP_1272	1	13859750	G	T	uncharacterized LOC118306925 transcript variant X1
misSNP_1273	1	13859760	T	A	uncharacterized LOC118306925 transcript variant X1
misSNP_1274	1	13869475	C	A	tumor necrosis factor b (TNF superfamily member 2)
misSNP_1275	1	13870003	A	T	tumor necrosis factor b (TNF superfamily member 2)
misSNP_1276	1	13949252	C	T	SH3-binding domain protein 5-like a transcript variant X2
misSNP_1277	1	13959860	C	G	alpha-13-mannosyl-glycoprotein 2-beta-N-acetylglucosaminyltransferase a
misSNP_1278	1	13971684	G	A	ring finger protein 183 transcript variant X1
misSNP_1279	1	14003401	G	C	uncharacterized si:ch73-95l15.5 transcript variant X2
misSNP_1280	1	14003435	C	T	uncharacterized si:ch73-95l15.5 transcript variant X2
misSNP_1281	1	14004059	C	T	uncharacterized si:ch73-95l15.5 transcript variant X2
misSNP_1282	1	14004082	C	G	uncharacterized si:ch73-95l15.5 transcript variant X2
misSNP_1283	1	14004083	G	C	uncharacterized si:ch73-95l15.5 transcript variant X2
misSNP_1284	1	14014828	T	G	coiled-coil domain containing 105
misSNP_1285	1	14014969	A	C	coiled-coil domain containing 105
misSNP_1286	1	14014970	A	C	coiled-coil domain containing 105
misSNP_1287	1	14015892	C	A	coiled-coil domain containing 105
misSNP_1288	1	14036034	A	T	Fli-1 proto-oncogene ETS transcription factor-related sequence transcript variant X3
misSNP_1289	1	14068404	T	G	PYD and CARD domain containing
misSNP_1290	1	14075785	C	G	DnaJ (Hsp40) homolog subfamily C member 28 transcript variant X1
misSNP_1291	1	14076413	T	G	uncharacterized LOC118299408
misSNP_1292	1	14081300	G	A	uncharacterized protein LOC555567 homolog
misSNP_1293	1	14085544	G	A	uncharacterized protein LOC555567 homolog
misSNP_1294	1	14107429	G	C	GRAM domain containing 1A transcript variant X6
misSNP_1295	1	14112894	C	T	GRAM domain containing 1A transcript variant X6
misSNP_1296	1	14112913	C	A	GRAM domain containing 1A transcript variant X6
misSNP_1297	1	14123270	C	A	sodium channel voltage-gated type I beta a transcript variant X1
misSNP_1298	1	14140286	G	A	uncharacterized LOC118313266 transcript variant X3
misSNP_1299	1	14175836	G	T	serine/threonine-protein kinase Nek8 transcript variant X1
misSNP_1300	1	14175837	T	G	serine/threonine-protein kinase Nek8 transcript variant X1
misSNP_1301	1	14176561	C	T	serine/threonine-protein kinase Nek8 transcript variant X1
misSNP_1302	1	14186654	C	A	lipolysis stimulated lipoprotein receptor transcript variant X2
misSNP_1303	1	14219135	G	A	myelin associated glycoprotein
misSNP_1304	1	14219214	C	G	myelin associated glycoprotein
misSNP_1305	1	14219895	G	A	myelin associated glycoprotein
misSNP_1306	1	14231609	T	A	myelin-associated glycoprotein-like
misSNP_1307	1	14232451	G	T	myelin-associated glycoprotein-like
misSNP_1308	1	14234786	C	A	myelin-associated glycoprotein-like
misSNP_1309	1	14237690	C	T	uncharacterized LOC118299272 transcript variant X1
misSNP_1310	1	14237780	A	G	uncharacterized LOC118299272 transcript variant X1
misSNP_1311	1	14238691	G	T	uncharacterized LOC118299272 transcript variant X1
misSNP_1312	1	14239160	T	G	uncharacterized LOC118299272 transcript variant X1
misSNP_1313	1	14239291	G	T	uncharacterized LOC118299272 transcript variant X1
misSNP_1314	1	14244678	A	T	immunity-related GTPase family q2
misSNP_1315	1	14247716	T	C	uncharacterized protein LOC556718 homolog transcript variant X1
misSNP_1316	1	14252126	C	T	uncharacterized protein LOC556718 homolog transcript variant X1
misSNP_1317	1	14255084	C	A	uncharacterized protein LOC556718 homolog transcript variant X1
misSNP_1318	1	14259545	C	G	myelin-associated glycoprotein-like
misSNP_1319	1	14261328	T	C	myelin-associated glycoprotein-like
misSNP_1320	1	14261413	T	C	myelin-associated glycoprotein-like
misSNP_1321	1	14261416	T	G	myelin-associated glycoprotein-like
misSNP_1322	1	14261455	G	A	myelin-associated glycoprotein-like
misSNP_1323	1	14263161	T	C	myelin-associated glycoprotein-like
misSNP_1324	1	14263512	C	T	myelin-associated glycoprotein-like
misSNP_1325	1	14264851	A	G	myelin-associated glycoprotein-like
misSNP_1326	1	14272149	C	G	pleckstrin homology-like domain family B member 3 transcript variant X1
misSNP_1327	1	14273771	A	G	pleckstrin homology-like domain family B member 3 transcript variant X1
misSNP_1328	1	14282379	T	C	pleckstrin homology-like domain family B member 3 transcript variant X1
misSNP_1329	1	14282387	C	A	pleckstrin homology-like domain family B member 3 transcript variant X1
misSNP_1330	1	14303792	C	T	ETHE1 persulfide dioxygenase transcript variant X5
misSNP_1331	1	14323779	C	A	dopamine receptor D2 like
misSNP_1332	1	14327916	A	C	dopamine receptor D2 like
misSNP_1333	1	14345039	C	T	X-ray repair complementing defective repair in Chinese hamster cells 1
misSNP_1334	1	14360907	G	A	X-ray repair complementing defective repair in Chinese hamster cells 1
misSNP_1335	1	14365809	T	C	X-ray repair complementing defective repair in Chinese hamster cells 1
misSNP_1336	1	14365811	T	C	X-ray repair complementing defective repair in Chinese hamster cells 1
misSNP_1337	1	14368169	G	A	B-cell receptor CD22 transcript variant X1
misSNP_1338	1	14368531	T	G	B-cell receptor CD22 transcript variant X1
misSNP_1339	1	14370946	G	C	B-cell receptor CD22 transcript variant X2
misSNP_1340	1	14372038	T	A	B-cell receptor CD22 transcript variant X2
misSNP_1341	1	14381896	T	C	free fatty acid receptor 2-like transcript variant X1
misSNP_1342	1	14382464	C	T	free fatty acid receptor 2-like transcript variant X1
misSNP_1343	1	14393124	A	G	V-set and immunoglobulin domain containing 10 like
misSNP_1344	1	14424348	A	T	hepcidin antimicrobial peptide
misSNP_1345	1	14453746	A	C	uncharacterized LOC118311913 transcript variant X3
misSNP_1346	1	14454686	A	G	uncharacterized LOC118311913 transcript variant X3
misSNP_1347	1	14456089	A	C	uncharacterized LOC118311913 transcript variant X3
misSNP_1348	1	14602633	G	A	free fatty acid receptor 2-like transcript variant X1
misSNP_1349	1	14602682	G	A	free fatty acid receptor 2-like transcript variant X1
misSNP_1350	1	14622699	G	A	uncharacterized si:dkeyp-97a10.3
misSNP_1351	1	14622711	G	A	uncharacterized si:dkeyp-97a10.3
misSNP_1352	1	14624676	C	G	uncharacterized si:dkeyp-97a10.3
misSNP_1353	1	14627006	C	G	uncharacterized si:dkeyp-97a10.3
misSNP_1354	1	14670559	C	A	protein argonaute-3 transcript variant X3
misSNP_1355	1	14702280	C	A	argonaute RISC component 1 transcript variant X1
misSNP_1356	1	14778432	C	T	uncharacterized protein LOC798535 homolog transcript variant X2
misSNP_1357	1	14778469	G	T	uncharacterized protein LOC798535 homolog transcript variant X2
misSNP_1358	1	14778801	C	T	uncharacterized protein LOC798535 homolog transcript variant X2
misSNP_1359	1	14779083	T	A	uncharacterized protein LOC798535 homolog transcript variant X2
misSNP_1360	1	14847909	C	T	solute carrier family 9 member A1a transcript variant X2
misSNP_1361	1	14918600	A	T	LINE-1 reverse transcriptase homolog transcript variant X2
misSNP_1362	1	14918657	C	T	LINE-1 reverse transcriptase homolog transcript variant X2
misSNP_1363	1	14918684	C	T	LINE-1 reverse transcriptase homolog transcript variant X2
misSNP_1364	1	14918810	G	C	LINE-1 reverse transcriptase homolog transcript variant X2
misSNP_1365	1	14919071	A	G	LINE-1 reverse transcriptase homolog transcript variant X2
misSNP_1366	1	14919163	G	A	LINE-1 reverse transcriptase homolog transcript variant X2
misSNP_1367	1	14919200	T	C	LINE-1 reverse transcriptase homolog transcript variant X2
misSNP_1368	1	14919237	C	G	LINE-1 reverse transcriptase homolog transcript variant X2
misSNP_1369	1	15115548	C	A	interferon lambda receptor 1
misSNP_1370	1	15118970	C	T	interferon lambda receptor 1
misSNP_1371	1	15144205	G	A	myomesin 3
misSNP_1372	1	15144306	C	A	myomesin 3
misSNP_1373	1	15145011	T	G	myomesin 3
misSNP_1374	1	15155784	C	T	myomesin 3
misSNP_1375	1	15166842	C	T	myomesin 3
misSNP_1376	1	15169632	G	T	myomesin 3
misSNP_1377	1	15175015	C	A	myomesin 3
misSNP_1378	1	15175062	C	A	myomesin 3
misSNP_1379	1	15177623	C	A	myomesin 3
misSNP_1380	1	15179013	A	G	myomesin 3
misSNP_1381	1	15181017	T	A	myomesin 3
misSNP_1382	1	15204004	C	T	cannabinoid receptor 2 transcript variant X2
misSNP_1383	1	15221714	C	A	rhomboid veinlet-like 2 (Drosophila) transcript variant X2
misSNP_1384	1	15617715	G	A	guanine nucleotide binding protein-like 2 (nucleolar)
misSNP_1385	1	15618683	C	T	guanine nucleotide binding protein-like 2 (nucleolar)
misSNP_1386	1	15627427	G	A	axonemal dynein light intermediate polypeptide 1-like transcript variant X1
misSNP_1387	1	15627479	G	T	axonemal dynein light intermediate polypeptide 1-like transcript variant X1
misSNP_1388	1	15627810	T	A	axonemal dynein light intermediate polypeptide 1-like transcript variant X1
misSNP_1389	1	15630493	C	T	axonemal dynein light intermediate polypeptide 1-like transcript variant X1
misSNP_1390	1	15633532	C	T	Smad nuclear interacting protein
misSNP_1391	1	15638491	C	A	mitogen-activated protein kinase kinase kinase 5 transcript variant X2
misSNP_1392	1	15638849	T	C	mitogen-activated protein kinase kinase kinase 5 transcript variant X2
misSNP_1393	1	15646626	G	A	mitogen-activated protein kinase kinase kinase 5 transcript variant X2
misSNP_1394	1	15648854	G	T	mitogen-activated protein kinase kinase kinase 5 transcript variant X2
misSNP_1395	1	15659470	G	T	MAP7 domain containing 1a transcript variant X5
misSNP_1396	1	15680895	G	T	MAP7 domain containing 1a transcript variant X5
misSNP_1397	1	15686550	C	G	MAP7 domain containing 1a transcript variant X5
misSNP_1398	1	15690524	A	G	MAP7 domain containing 1a transcript variant X5
misSNP_1399	1	15695881	A	C	MAP7 domain containing 1a transcript variant X5
misSNP_1400	1	15696023	T	G	MAP7 domain containing 1a transcript variant X5
misSNP_1401	1	15741715	C	T	thyroid hormone receptor associated protein 3a transcript variant X5
misSNP_1402	1	15742430	A	G	thyroid hormone receptor associated protein 3a transcript variant X5
misSNP_1403	1	15742538	G	A	thyroid hormone receptor associated protein 3a transcript variant X5
misSNP_1404	1	15759830	C	G	SH3 domain containing 21 transcript variant X1
misSNP_1405	1	15827929	G	T	organic solute carrier partner 1b transcript variant X2
misSNP_1406	1	15836138	T	G	mitochondrial ribosomal protein S15
misSNP_1407	1	15840210	A	G	mitochondrial ribosomal protein S15
misSNP_1408	1	15843939	A	G	colony stimulating factor 3 receptor (granulocyte)
misSNP_1409	1	15845537	T	A	colony stimulating factor 3 receptor (granulocyte)
misSNP_1410	1	15847050	T	C	colony stimulating factor 3 receptor (granulocyte)
misSNP_1411	1	15847385	G	C	colony stimulating factor 3 receptor (granulocyte)
misSNP_1412	1	15848456	G	A	colony stimulating factor 3 receptor (granulocyte)
misSNP_1413	1	16044804	T	A	glutamate receptor ionotropic kainate 3
misSNP_1414	1	16051133	C	A	glutamate receptor ionotropic kainate 3
misSNP_1415	1	16114278	C	G	glutamate receptor ionotropic kainate 3
misSNP_1416	1	16228437	A	T	endoribonuclease ZC3H12A transcript variant X1
misSNP_1417	1	16231414	A	C	endoribonuclease ZC3H12A transcript variant X1
misSNP_1418	1	16236305	G	T	CAP-Gly domain-containing linker protein 3 transcript variant X2
misSNP_1419	1	16236371	T	G	CAP-Gly domain-containing linker protein 3 transcript variant X2
misSNP_1420	1	16243631	C	T	mucin-5AC
misSNP_1421	1	16243720	A	G	mucin-5AC
misSNP_1422	1	16243735	G	A	mucin-5AC
misSNP_1423	1	16243739	C	T	mucin-5AC
misSNP_1424	1	16243772	T	C	mucin-5AC
misSNP_1425	1	16243805	A	C	mucin-5AC
misSNP_1426	1	16243829	C	T	mucin-5AC
misSNP_1427	1	16244246	C	A	mucin-5AC
misSNP_1428	1	16244693	C	T	mucin-5AC
misSNP_1429	1	16244729	C	A	mucin-5AC
misSNP_1430	1	16293957	C	A	glycoprotein endo-alpha-12-mannosidase-like protein
misSNP_1431	1	16316835	T	A	protein lin-28 homolog A transcript variant X2
misSNP_1432	1	16324646	A	G	mitochondrial trans-2-enoyl-CoA reductase transcript variant X2
misSNP_1433	1	16325616	C	G	sphingomyelin phosphodiesterase acid like 3B
misSNP_1434	1	16325722	C	T	sphingomyelin phosphodiesterase acid like 3B
misSNP_1435	1	16325753	A	C	sphingomyelin phosphodiesterase acid like 3B
misSNP_1436	1	16327642	T	C	sphingomyelin phosphodiesterase acid like 3B
misSNP_1437	1	16331152	C	T	replication protein A2 transcript variant X2
misSNP_1438	1	16333161	G	T	replication protein A2 transcript variant X2
misSNP_1439	1	16335510	A	T	thymocyte selection associated family member 2
misSNP_1440	1	16335530	C	T	thymocyte selection associated family member 2
misSNP_1441	1	16335999	C	A	thymocyte selection associated family member 2
misSNP_1442	1	16336392	G	A	thymocyte selection associated family member 2
misSNP_1443	1	16336467	T	A	thymocyte selection associated family member 2
misSNP_1444	1	16336585	G	A	thymocyte selection associated family member 2
misSNP_1445	1	16336798	T	G	thymocyte selection associated family member 2
misSNP_1446	1	16336842	G	A	thymocyte selection associated family member 2
misSNP_1447	1	16336989	C	T	thymocyte selection associated family member 2
misSNP_1448	1	16337442	T	A	thymocyte selection associated family member 2
misSNP_1449	1	16337469	G	A	thymocyte selection associated family member 2
misSNP_1450	1	16344664	G	A	protein phosphatase 1 regulatory subunit 8b transcript variant X1
misSNP_1451	1	16350821	C	A	cytochrome P450 4B1-like
misSNP_1452	1	16353026	C	T	cytochrome P450 4B1-like
misSNP_1453	1	16353050	C	T	cytochrome P450 4B1-like
misSNP_1454	1	16368673	G	A	cytochrome P450 4B1-like
misSNP_1455	1	16368791	G	C	cytochrome P450 4B1-like
misSNP_1456	1	16368809	A	C	cytochrome P450 4B1-like
misSNP_1457	1	16370429	C	A	uncharacterized LOC118299961 transcript variant X2
misSNP_1458	1	16370491	T	C	uncharacterized LOC118299961 transcript variant X2
misSNP_1459	1	16370929	G	A	uncharacterized LOC118299961 transcript variant X2
misSNP_1460	1	16371156	C	A	uncharacterized LOC118299961 transcript variant X2
misSNP_1461	1	16371612	T	A	uncharacterized LOC118299961 transcript variant X2
misSNP_1462	1	16371879	C	G	uncharacterized LOC118299961 transcript variant X2
misSNP_1463	1	16408795	C	T	forkhead box protein O1-B-like
misSNP_1464	1	16409203	T	C	forkhead box protein O1-B-like
misSNP_1465	1	16409349	G	A	forkhead box protein O1-B-like
misSNP_1466	1	16480794	C	A	polycomb protein SCMH1 transcript variant X6
misSNP_1467	1	16487700	A	C	polycomb protein SCMH1 transcript variant X6
misSNP_1468	1	16491203	C	T	polycomb protein SCMH1 transcript variant X6
misSNP_1469	1	16492376	A	G	polycomb protein SCMH1 transcript variant X6
misSNP_1470	1	16492400	C	A	polycomb protein SCMH1 transcript variant X6
misSNP_1471	1	16492417	T	A	polycomb protein SCMH1 transcript variant X6
misSNP_1472	1	16503257	G	T	Cbp/p300-interacting transactivator with Glu/Asp-rich carboxy-terminal domain 4b
misSNP_1473	1	16503259	G	C	Cbp/p300-interacting transactivator with Glu/Asp-rich carboxy-terminal domain 4b
misSNP_1474	1	16503263	T	G	Cbp/p300-interacting transactivator with Glu/Asp-rich carboxy-terminal domain 4b
misSNP_1475	1	16503265	C	G	Cbp/p300-interacting transactivator with Glu/Asp-rich carboxy-terminal domain 4b
misSNP_1476	1	16503275	C	G, T	Cbp/p300-interacting transactivator with Glu/Asp-rich carboxy-terminal domain 4b
misSNP_1477	1	16503277	G	C	Cbp/p300-interacting transactivator with Glu/Asp-rich carboxy-terminal domain 4b
misSNP_1478	1	16503281	T	G	Cbp/p300-interacting transactivator with Glu/Asp-rich carboxy-terminal domain 4b
misSNP_1479	1	16503283	C	G	Cbp/p300-interacting transactivator with Glu/Asp-rich carboxy-terminal domain 4b
misSNP_1480	1	16503497	T	C	Cbp/p300-interacting transactivator with Glu/Asp-rich carboxy-terminal domain 4b
misSNP_1481	1	16503606	T	C	Cbp/p300-interacting transactivator with Glu/Asp-rich carboxy-terminal domain 4b
misSNP_1482	1	16557634	C	T	CTP synthase 1-like transcript variant X4
misSNP_1483	1	16562367	A	G	CTP synthase 1-like transcript variant X4
misSNP_1484	1	16575178	G	C	uncharacterized protein LOC568891 homolog
misSNP_1485	1	16580718	G	A	uncharacterized protein LOC568891 homolog
misSNP_1486	1	16720280	C	T	cell adhesion molecule 4 transcript variant X5
misSNP_1487	1	16726962	G	T	adenosine receptor A1-like
misSNP_1488	1	16793986	G	A	basal cell adhesion molecule (Lutheran blood group) transcript variant X1
misSNP_1489	1	16820020	A	G	trypsinogen-like protein 3
misSNP_1490	1	16822543	G	T	trypsinogen-like protein 3
misSNP_1491	1	16833521	C	A	apolipoprotein C-IV
misSNP_1492	1	16850838	T	G	apolipoprotein A-I-like
misSNP_1493	1	16853691	A	G	apolipoprotein A-I-like
misSNP_1494	1	16860735	A	G	meprin A subunit beta-like transcript variant X2
misSNP_1495	1	16865842	C	G	meprin A subunit beta-like transcript variant X2
misSNP_1496	1	16911261	T	G	Cbl proto-oncogene C E3 ubiquitin protein ligase transcript variant X2
misSNP_1497	1	16916763	A	T	trypsin-like
misSNP_1498	1	16924757	G	A	trypsin-1 transcript variant X1
misSNP_1499	1	16926053	C	A	trypsin-1 transcript variant X1
misSNP_1500	1	16942871	G	A	trypsin-1-like
misSNP_1501	1	16945024	G	T	mitochondrial ribosomal protein L17
misSNP_1502	1	16950615	G	A	transmembrane protein 145
misSNP_1503	1	16990231	C	T	lipase hormone-sensitive b transcript variant X4
misSNP_1504	1	16998321	C	A	lipase hormone-sensitive b transcript variant X4
misSNP_1505	1	17012422	C	G	lipase hormone-sensitive b transcript variant X4
misSNP_1506	1	17012464	T	A	lipase hormone-sensitive b transcript variant X4
misSNP_1507	1	17013823	T	C	CD79a molecule immunoglobulin-associated alpha transcript variant X1
misSNP_1508	1	17014652	A	T	CD79a molecule immunoglobulin-associated alpha transcript variant X1
misSNP_1509	1	17039324	A	G	Rho guanine nucleotide exchange factor (GEF) 1b transcript variant X2
misSNP_1510	1	17060551	G	C	Ets2 repressor factor like 1 transcript variant X2
misSNP_1511	1	17150211	T	C	gastrula zinc finger protein XlCGF57.1
misSNP_1512	1	17150880	T	G	gastrula zinc finger protein XlCGF57.1
misSNP_1513	1	17158484	G	A	multiple EGF-like-domains 8 transcript variant X1
misSNP_1514	1	17178025	C	T	tripartite motif containing 35-28
misSNP_1515	1	17190456	G	T	C-X-C chemokine receptor type 3-like transcript variant X2
misSNP_1516	1	17191143	G	A	C-X-C chemokine receptor type 3-like transcript variant X2
misSNP_1517	1	17194892	C	G	chemokine (C-X-C motif) receptor 3 tandem duplicate 2
misSNP_1518	1	17203159	A	T	toll-like receptor 21
misSNP_1519	1	17204430	C	A	toll-like receptor 21
misSNP_1520	1	17206877	C	T	uncharacterized si:dkey-250k15.4
misSNP_1521	1	17207480	A	T	uncharacterized si:dkey-250k15.4
misSNP_1522	1	17207621	C	T	uncharacterized si:dkey-250k15.4
misSNP_1523	1	17207636	A	T	uncharacterized si:dkey-250k15.4
misSNP_1524	1	17213159	G	T	platelet-activating factor acetylhydrolase isoform Ib gamma subunit transcript variant X1
misSNP_1525	1	17224211	T	A	CEA cell adhesion molecule 1
misSNP_1526	1	17226869	C	G	carcinoembryonic antigen-related cell adhesion molecule 5-like
misSNP_1527	1	17227580	A	C	carcinoembryonic antigen-related cell adhesion molecule 5-like
misSNP_1528	1	17229641	C	A	carcinoembryonic antigen-related cell adhesion molecule 5-like
misSNP_1529	1	17237098	A	T	carcinoembryonic antigen-related cell adhesion molecule 5-like
misSNP_1530	1	17237680	G	A	carcinoembryonic antigen-related cell adhesion molecule 5-like
misSNP_1531	1	17237786	C	T	carcinoembryonic antigen-related cell adhesion molecule 5-like
misSNP_1532	1	17238354	T	A	carcinoembryonic antigen-related cell adhesion molecule 5-like
misSNP_1533	1	17248882	G	A	carcinoembryonic antigen-related cell adhesion molecule 5
misSNP_1534	1	17249336	G	A	carcinoembryonic antigen-related cell adhesion molecule 5
misSNP_1535	1	17249537	A	T	carcinoembryonic antigen-related cell adhesion molecule 5
misSNP_1536	1	17250411	G	A	carcinoembryonic antigen-related cell adhesion molecule 5
misSNP_1537	1	17251932	G	C	carcinoembryonic antigen-related cell adhesion molecule 5
misSNP_1538	1	17252652	T	A	carcinoembryonic antigen-related cell adhesion molecule 5
misSNP_1539	1	17363219	G	T	zinc finger protein 574 transcript variant X3
misSNP_1540	1	17369551	T	A	zinc finger protein 574 transcript variant X3
misSNP_1541	1	17369606	A	T	zinc finger protein 574 transcript variant X3
misSNP_1542	1	17397754	C	A	zinc finger protein 526
misSNP_1543	1	17399020	T	C	zinc finger protein 526
misSNP_1544	1	17400643	G	A	zinc finger protein 526
misSNP_1545	1	17411870	C	T	capicua transcriptional repressor b transcript variant X3
misSNP_1546	1	17427215	C	T	capicua transcriptional repressor b transcript variant X3
misSNP_1547	1	17429462	C	T	capicua transcriptional repressor b transcript variant X3
misSNP_1548	1	17429746	T	G	capicua transcriptional repressor b transcript variant X3
misSNP_1549	1	17429758	C	T	capicua transcriptional repressor b transcript variant X3
misSNP_1550	1	17429779	C	T	capicua transcriptional repressor b transcript variant X3
misSNP_1551	1	17447218	G	T	Ets2 repressor factor like 3
misSNP_1552	1	17447262	A	G	Ets2 repressor factor like 3
misSNP_1553	1	17447544	C	T	Ets2 repressor factor like 3
misSNP_1554	1	17448046	T	A	Ets2 repressor factor like 3
misSNP_1555	1	17588468	C	G	death effector domain-containing 1 transcript variant X2
misSNP_1556	1	17637916	A	C	nectin-2 transcript variant X3
misSNP_1557	1	17637920	C	A	nectin-2 transcript variant X3
misSNP_1558	1	17713299	A	C	g6f-like transcript variant X3
misSNP_1559	1	17714190	G	A	g6f-like transcript variant X3
misSNP_1560	1	17714709	C	T	g6f-like transcript variant X3
misSNP_1561	1	17714768	G	A	g6f-like transcript variant X3
misSNP_1562	1	17715459	G	A	g6f-like transcript variant X3
misSNP_1563	1	17717138	G	A	g6f-like transcript variant X3
misSNP_1564	1	17733264	C	T	valyl-tRNA synthetase 1
misSNP_1565	1	17738519	A	C	valyl-tRNA synthetase 1
misSNP_1566	1	17740644	T	A	uncharacterized LOC118314887
misSNP_1567	1	17740651	T	A	uncharacterized LOC118314887
misSNP_1568	1	17741767	T	C	uncharacterized LOC118314887
misSNP_1569	1	17741836	T	C	uncharacterized LOC118314887
misSNP_1570	1	17743196	T	C	uncharacterized LOC118314887
misSNP_1571	1	17743467	C	T	uncharacterized LOC118314887
misSNP_1572	1	17750128	C	A	zinc-binding protein A33 transcript variant X1
misSNP_1573	1	17756223	T	G	uncharacterized si:dkeyp-77h1.4 transcript variant X1
misSNP_1574	1	17756292	G	T	uncharacterized si:dkeyp-77h1.4 transcript variant X1
misSNP_1575	1	17756341	T	G	uncharacterized si:dkeyp-77h1.4 transcript variant X1
misSNP_1576	1	17756685	G	T	uncharacterized si:dkeyp-77h1.4 transcript variant X2
misSNP_1577	1	17757848	C	A	uncharacterized si:dkeyp-77h1.4 transcript variant X2
misSNP_1578	1	17768770	C	T	mediator of DNA damage checkpoint protein 1-like
misSNP_1579	1	17770797	G	A	mediator of DNA damage checkpoint protein 1-like
misSNP_1580	1	17771808	T	C	mediator of DNA damage checkpoint protein 1-like
misSNP_1581	1	17772621	C	T	mediator of DNA damage checkpoint protein 1-like
misSNP_1582	1	17772795	T	G	mediator of DNA damage checkpoint protein 1-like
misSNP_1583	1	17773446	T	C	mediator of DNA damage checkpoint protein 1-like
misSNP_1584	1	17774043	T	A	mediator of DNA damage checkpoint protein 1-like
misSNP_1585	1	17774204	G	C	mediator of DNA damage checkpoint protein 1-like
misSNP_1586	1	17774328	G	T	mediator of DNA damage checkpoint protein 1-like
misSNP_1587	1	17774392	C	T	mediator of DNA damage checkpoint protein 1-like
misSNP_1588	1	17774664	G	T	mediator of DNA damage checkpoint protein 1-like
misSNP_1589	1	17774727	C	T	mediator of DNA damage checkpoint protein 1-like
misSNP_1590	1	17775207	T	G	mediator of DNA damage checkpoint protein 1-like
misSNP_1591	1	17775260	A	T	mediator of DNA damage checkpoint protein 1-like
misSNP_1592	1	17775330	G	A	mediator of DNA damage checkpoint protein 1-like
misSNP_1593	1	17776687	T	C	mediator of DNA damage checkpoint protein 1-like
misSNP_1594	1	17778226	T	C	mediator of DNA damage checkpoint protein 1-like
misSNP_1595	1	17810063	C	G	discoidin domain receptor tyrosine kinase 1 transcript variant X3
misSNP_1596	1	17867330	G	T	uncharacterized protein LOC563854 homolog transcript variant X2
misSNP_1597	1	17915439	G	C	CD4-2 molecule tandem duplicate 2 transcript variant X1
misSNP_1598	1	17916142	C	T	CD4-2 molecule tandem duplicate 2 transcript variant X1
misSNP_1599	1	17916456	C	T	CD4-2 molecule tandem duplicate 2 transcript variant X1
misSNP_1600	1	17917126	T	G	CD4-2 molecule tandem duplicate 2 transcript variant X1
misSNP_1601	1	17921066	C	T	ubiquitin specific peptidase 5 (isopeptidase T) transcript variant X2
misSNP_1602	1	17950282	T	G	cell division cycle associated 3 transcript variant X2
misSNP_1603	1	17953857	C	T	peroxisomal biogenesis factor 5 transcript variant X1
misSNP_1604	1	17953891	G	A	peroxisomal biogenesis factor 5 transcript variant X1
misSNP_1605	1	17976419	T	C	calsyntenin 3
misSNP_1606	1	17977378	C	T	calsyntenin 3
misSNP_1607	1	18008399	A	C	zinc finger protein 232-like
misSNP_1608	1	18017932	G	C	atrophin 1 transcript variant X6
misSNP_1609	1	18019236	T	G	atrophin 1 transcript variant X6
misSNP_1610	1	18021093	C	G	atrophin 1 transcript variant X6
misSNP_1611	1	18046780	T	A	wingless-type MMTV integration site family member 4b
misSNP_1612	1	18057732	C	A	chromodomain helicase DNA binding protein 4b transcript variant X3
misSNP_1613	1	18069982	G	A	chromodomain helicase DNA binding protein 4b transcript variant X3
misSNP_1614	1	18073880	A	G	chromodomain helicase DNA binding protein 4b transcript variant X3
misSNP_1615	1	18085257	T	G	protein tyrosine phosphatase non-receptor type 6 transcript variant X2
misSNP_1616	1	18097459	T	C	tumor necrosis factor receptor superfamily member 5
misSNP_1617	1	18101388	A	T	tumor necrosis factor receptor superfamily member 5
misSNP_1618	1	18106713	T	C	complement C1s subcomponent-like
misSNP_1619	1	18111253	A	G	complement C1r-A subcomponent-like
misSNP_1620	1	18118502	A	G	TAP binding protein like transcript variant X4
misSNP_1621	1	18133847	G	A	lymphocyte activation gene 3 protein-like
misSNP_1622	1	18133898	C	T	lymphocyte activation gene 3 protein-like
misSNP_1623	1	18134756	C	G	lymphocyte activation gene 3 protein-like
misSNP_1624	1	18138133	G	A	pleckstrin homology domain containing family G (with RhoGef domain) member 6
misSNP_1625	1	18139205	G	A	pleckstrin homology domain containing family G (with RhoGef domain) member 6
misSNP_1626	1	18142340	G	T	pleckstrin homology domain containing family G (with RhoGef domain) member 6
misSNP_1627	1	18143162	C	G	pleckstrin homology domain containing family G (with RhoGef domain) member 6
misSNP_1628	1	18144547	C	T	pleckstrin homology domain containing family G (with RhoGef domain) member 6
misSNP_1629	1	18145823	T	C	pleckstrin homology domain containing family G (with RhoGef domain) member 6
misSNP_1630	1	18145866	T	C	pleckstrin homology domain containing family G (with RhoGef domain) member 6
misSNP_1631	1	18157689	G	A	CD27 molecule transcript variant X1
misSNP_1632	1	18157691	A	G	CD27 molecule transcript variant X1
misSNP_1633	1	18179222	G	A	intermediate filament family orphan 1b
misSNP_1634	1	18179381	G	A	intermediate filament family orphan 1b
misSNP_1635	1	18189706	A	G	uncharacterized protein LOC563937 homolog transcript variant X1
misSNP_1636	1	18189716	A	G	uncharacterized protein LOC563937 homolog transcript variant X1
misSNP_1637	1	18190081	G	T	uncharacterized protein LOC563937 homolog transcript variant X1
misSNP_1638	1	18193791	T	C	non-SMC condensin I complex subunit D2 transcript variant X2
misSNP_1639	1	18194124	C	A	non-SMC condensin I complex subunit D2 transcript variant X2
misSNP_1640	1	18198467	T	C	non-SMC condensin I complex subunit D2 transcript variant X2
misSNP_1641	1	18200664	G	A	non-SMC condensin I complex subunit D2 transcript variant X2
misSNP_1642	1	18204525	A	G	non-SMC condensin I complex subunit D2 transcript variant X2
misSNP_1643	1	18204586	C	G	non-SMC condensin I complex subunit D2 transcript variant X2
misSNP_1644	1	18204609	T	G	non-SMC condensin I complex subunit D2 transcript variant X2
misSNP_1645	1	18210696	C	A	inhibitor of growth family member 4 transcript variant X3
misSNP_1646	1	18214702	C	T	NOP2 nucleolar protein homolog (yeast) transcript variant X2
misSNP_1647	1	18214916	C	T	NOP2 nucleolar protein homolog (yeast) transcript variant X2
misSNP_1648	1	18224409	C	T	Kell metallo-endopeptidase (Kell blood group) transcript variant X4
misSNP_1649	1	18224669	C	T	Kell metallo-endopeptidase (Kell blood group) transcript variant X4
misSNP_1650	1	18224996	C	T	Kell metallo-endopeptidase (Kell blood group) transcript variant X4
misSNP_1651	1	18225823	C	A	Kell metallo-endopeptidase (Kell blood group) transcript variant X4
misSNP_1652	1	18228105	G	A	Kell metallo-endopeptidase (Kell blood group) transcript variant X4
misSNP_1653	1	18234905	A	T	zyxin transcript variant X2
misSNP_1654	1	18237150	C	A	zyxin transcript variant X2
misSNP_1655	1	18270977	T	C	family with sequence similarity 131 member Bb transcript variant X3
misSNP_1656	1	18271026	C	T	family with sequence similarity 131 member Bb transcript variant X3
misSNP_1657	1	18276551	G	A	chloride channel voltage-sensitive 1b transcript variant X1
misSNP_1658	1	18276575	G	A	chloride channel voltage-sensitive 1b transcript variant X1
misSNP_1659	1	18281312	C	T	chloride channel voltage-sensitive 1b transcript variant X1
misSNP_1660	1	18290965	G	C	chloride channel voltage-sensitive 1b transcript variant X1
misSNP_1661	1	18304904	G	C	caspase 2 apoptosis-related cysteine peptidase transcript variant X1
misSNP_1662	1	18306000	G	C	caspase 2 apoptosis-related cysteine peptidase transcript variant X1
misSNP_1663	1	18309476	T	A	rap1 GTPase-activating protein 2 transcript variant X1
misSNP_1664	1	18309506	T	G	rap1 GTPase-activating protein 2 transcript variant X1
misSNP_1665	1	18310150	G	C	rap1 GTPase-activating protein 2 transcript variant X2
misSNP_1666	1	18312135	C	T	rap1 GTPase-activating protein 2 transcript variant X3
misSNP_1667	1	18313952	C	T	rap1 GTPase-activating protein 2 transcript variant X3
misSNP_1668	1	18315871	C	T	rap1 GTPase-activating protein 2 transcript variant X3
misSNP_1669	1	18317823	T	C	glutathione S-transferase kappa 1-like
misSNP_1670	1	18328881	G	T	polyhomeotic homolog 1 transcript variant X4
misSNP_1671	1	18331001	A	G	polyhomeotic homolog 1 transcript variant X4
misSNP_1672	1	18331325	C	T	polyhomeotic homolog 1 transcript variant X4
misSNP_1673	1	18343628	G	T	Rho guanine nucleotide exchange factor (GEF) 5 transcript variant X2
misSNP_1674	1	18343725	A	T	Rho guanine nucleotide exchange factor (GEF) 5 transcript variant X2
misSNP_1675	1	18343972	C	G	Rho guanine nucleotide exchange factor (GEF) 5 transcript variant X2
misSNP_1676	1	18344028	C	T	Rho guanine nucleotide exchange factor (GEF) 5 transcript variant X2
misSNP_1677	1	18344615	G	T	Rho guanine nucleotide exchange factor (GEF) 5 transcript variant X2
misSNP_1678	1	18344823	G	C	Rho guanine nucleotide exchange factor (GEF) 5 transcript variant X2
misSNP_1679	1	18345058	G	C	Rho guanine nucleotide exchange factor (GEF) 5 transcript variant X2
misSNP_1680	1	18345274	G	A	Rho guanine nucleotide exchange factor (GEF) 5 transcript variant X2
misSNP_1681	1	18346666	A	T	Rho guanine nucleotide exchange factor (GEF) 5 transcript variant X2
misSNP_1682	1	18346746	G	A	Rho guanine nucleotide exchange factor (GEF) 5 transcript variant X2
misSNP_1683	1	18348271	G	T	Rho guanine nucleotide exchange factor (GEF) 5 transcript variant X2
misSNP_1684	1	18359029	C	T	uncharacterized protein LOC563797 homolog transcript variant X1
misSNP_1685	1	18359047	C	T	uncharacterized protein LOC563797 homolog transcript variant X1
misSNP_1686	1	18361776	G	C	uncharacterized protein LOC563797 homolog transcript variant X2
misSNP_1687	1	18365005	G	A	transient receptor potential cation channel subfamily V member 6
misSNP_1688	1	18366183	C	T	transient receptor potential cation channel subfamily V member 6
misSNP_1689	1	18376355	C	A	eph receptor B6
misSNP_1690	1	18397191	G	C	eph receptor B6
misSNP_1691	1	18409371	G	T	solute carrier family 2 member 3b
misSNP_1692	1	18409825	A	T	solute carrier family 2 member 3b
misSNP_1693	1	18434378	G	A	Ras interacting protein 1
misSNP_1694	1	18456233	T	G	zinc finger protein 628
misSNP_1695	1	18457789	A	G	zinc finger protein 628
misSNP_1696	1	18459754	C	G	zinc finger protein 628
misSNP_1697	1	18462727	T	A	zinc finger protein 628
misSNP_1698	1	18504383	G	A	epsin 1 transcript variant X3
misSNP_1699	1	18504456	C	A	epsin 1 transcript variant X3
misSNP_1700	1	18538163	G	A	C-Jun-amino-terminal kinase-interacting protein 4 transcript variant X3
misSNP_1701	1	18544527	C	A	C-Jun-amino-terminal kinase-interacting protein 4 transcript variant X3
misSNP_1702	1	18545584	G	A	C-Jun-amino-terminal kinase-interacting protein 4 transcript variant X3
misSNP_1703	1	18549504	A	G	coiled-coil domain containing 106a
misSNP_1704	1	18573110	A	C	calcium channel voltage-dependent gamma subunit 6b transcript variant X2
misSNP_1705	1	18631753	A	G	protein kinase C gamma transcript variant X3
misSNP_1706	1	18646857	G	T	glutamate receptor ionotropic NMDA 2D
misSNP_1707	1	18646995	C	T	glutamate receptor ionotropic NMDA 2D
misSNP_1708	1	18702924	G	C	phosphatidylinositol transfer protein cytoplasmic 1b transcript variant X1
misSNP_1709	1	18705357	G	A	phosphatidylinositol transfer protein cytoplasmic 1b transcript variant X1
misSNP_1710	1	18735260	A	G	myocardin transcript variant X3
misSNP_1711	1	18736239	C	T	myocardin transcript variant X3
misSNP_1712	1	18741048	T	A	myocardin transcript variant X3
misSNP_1713	1	18749595	G	A	mucin-17 transcript variant X1
misSNP_1714	1	18749817	A	G	mucin-17 transcript variant X1
misSNP_1715	1	18749821	G	A	mucin-17 transcript variant X1
misSNP_1716	1	18749874	T	G	mucin-17 transcript variant X1
misSNP_1717	1	18750640	C	T	mucin-17 transcript variant X1
misSNP_1718	1	18750697	C	T	mucin-17 transcript variant X1
misSNP_1719	1	18750786	A	G	mucin-17 transcript variant X1
misSNP_1720	1	18753311	C	T	ntl-dependent gene 5 transcript variant X1
misSNP_1721	1	18801398	T	A	ubiquitin-conjugating enzyme E2S
misSNP_1722	1	18801550	G	A	ubiquitin-conjugating enzyme E2S
misSNP_1723	1	18809233	G	A	Josephin domain containing 2
misSNP_1724	1	18819036	A	T	tweety family member 1
misSNP_1725	1	18840561	G	A	folliculin transcript variant X2
misSNP_1726	1	18846185	T	A	uncharacterized protein LOC558116 homolog
misSNP_1727	1	18850273	G	A	glutamate-rich WD repeat containing 1
misSNP_1728	1	18850309	C	T	glutamate-rich WD repeat containing 1
misSNP_1729	1	18850310	T	G	glutamate-rich WD repeat containing 1
misSNP_1730	1	18850342	G	A	glutamate-rich WD repeat containing 1
misSNP_1731	1	18850360	A	C	glutamate-rich WD repeat containing 1
misSNP_1732	1	18855736	T	A	CDC42 effector protein (Rho GTPase binding) 5
misSNP_1733	1	18861883	C	T	leukocyte receptor cluster (LRC) member 8 transcript variant X2
misSNP_1734	1	18861939	G	C	leukocyte receptor cluster (LRC) member 8 transcript variant X2
misSNP_1735	1	18889331	C	G	membrane bound O-acyltransferase domain containing 7
misSNP_1736	1	18890118	T	C	membrane bound O-acyltransferase domain containing 7
misSNP_1737	1	18890946	G	C	membrane bound O-acyltransferase domain containing 7
misSNP_1738	1	18893307	G	A	membrane bound O-acyltransferase domain containing 7
misSNP_1739	1	18893397	A	G	membrane bound O-acyltransferase domain containing 7
misSNP_1740	1	18896316	G	A	transmembrane channel-like 4
misSNP_1741	1	18898848	A	T	transmembrane channel-like 4
misSNP_1742	1	18898854	G	C	transmembrane channel-like 4
misSNP_1743	1	18903370	G	A	leukocyte receptor cluster (LRC) member 1 transcript variant X3
misSNP_1744	1	18915752	G	T	uncharacterized si:dkey-40m6.8 transcript variant X2
misSNP_1745	1	18916912	G	T	uncharacterized si:dkey-40m6.8 transcript variant X2
misSNP_1746	1	18918600	A	T	uncharacterized si:dkey-40m6.8 transcript variant X2
misSNP_1747	1	18921141	C	G	uncharacterized LOC118314238
misSNP_1748	1	18934569	G	C	CCR4-NOT transcription complex subunit 3a transcript variant X2
misSNP_1749	1	18937516	G	A	CCR4-NOT transcription complex subunit 3a transcript variant X2
misSNP_1750	1	18943086	C	G	TCF3 (E2A) fusion partner
misSNP_1751	1	18950873	A	C	uncharacterized protein LOC791177 homolog transcript variant X3
misSNP_1752	1	18963749	G	A	neuronal pentraxin-1
misSNP_1753	1	18964980	C	G	neuronal pentraxin-1
misSNP_1754	1	18965019	A	C	neuronal pentraxin-1
misSNP_1755	1	18965020	C	G	neuronal pentraxin-1
misSNP_1756	1	18984819	A	G	sphingosine kinase 2
misSNP_1757	1	18986348	C	T	sphingosine kinase 2
misSNP_1758	1	19015334	G	C	myosin heavy chain 14 non-muscle transcript variant X7
misSNP_1759	1	19015336	A	G	myosin heavy chain 14 non-muscle transcript variant X7
misSNP_1760	1	19019787	A	C	myosin heavy chain 14 non-muscle transcript variant X7
misSNP_1761	1	19029863	C	T	myosin heavy chain 14 non-muscle transcript variant X7
misSNP_1762	1	19029886	A	G	myosin heavy chain 14 non-muscle transcript variant X7
misSNP_1763	1	19035773	C	T	homeodomain-interacting protein kinase 1-like
misSNP_1764	1	19040268	G	T	potassium inwardly rectifying channel subfamily J member 14 transcript variant X3
misSNP_1765	1	19040402	T	C	potassium inwardly rectifying channel subfamily J member 14 transcript variant X3
misSNP_1766	1	19041593	C	T	potassium inwardly rectifying channel subfamily J member 14 transcript variant X3
misSNP_1767	1	19061509	C	G	potassium inwardly rectifying channel subfamily J member 14 transcript variant X1
misSNP_1768	1	19068831	G	T	KH domain containing 4 pre-mRNA splicing factor transcript variant X3
misSNP_1769	1	19070292	C	G	KH domain containing 4 pre-mRNA splicing factor transcript variant X3
misSNP_1770	1	19072897	C	T	KH domain containing 4 pre-mRNA splicing factor transcript variant X3
misSNP_1771	1	19075301	C	A	NADH dehydrogenase [ubiquinone] flavoprotein 1 mitochondrial-like
misSNP_1772	1	19075778	T	C	NADH dehydrogenase [ubiquinone] flavoprotein 1 mitochondrial-like
misSNP_1773	1	19082043	C	T	zinc finger and BTB domain containing 7B transcript variant X1
misSNP_1774	1	19082975	A	T	zinc finger and BTB domain containing 7B transcript variant X1
misSNP_1775	1	19083381	C	T	zinc finger and BTB domain containing 7B transcript variant X1
misSNP_1776	1	19104471	T	G	potassium/sodium hyperpolarization-activated cyclic nucleotide-gated channel 2-like
misSNP_1777	1	19114576	G	T	potassium/sodium hyperpolarization-activated cyclic nucleotide-gated channel 2-like
misSNP_1778	1	19114915	G	A	potassium/sodium hyperpolarization-activated cyclic nucleotide-gated channel 2-like
misSNP_1779	1	19126575	A	G	pyruvate kinase L/R transcript variant X2
misSNP_1780	1	19132752	T	C	cytochrome P450 11B mitochondrial transcript variant X2
misSNP_1781	1	19132976	C	A	cytochrome P450 11B mitochondrial transcript variant X2
misSNP_1782	1	19136555	A	G	cytochrome P450 11B mitochondrial transcript variant X2
misSNP_1783	1	19138295	G	A	complexin-3-like transcript variant X3
misSNP_1784	1	19139548	C	T	complexin-3-like transcript variant X3
misSNP_1785	1	19152120	G	A	meiotic recombination protein REC8 homolog
misSNP_1786	1	19152809	C	G	meiotic recombination protein REC8 homolog
misSNP_1787	1	19158967	C	T	SET domain bifurcated histone lysine methyltransferase 1b
misSNP_1788	1	19159336	C	G	SET domain bifurcated histone lysine methyltransferase 1b
misSNP_1789	1	19162700	G	A	SET domain bifurcated histone lysine methyltransferase 1b
misSNP_1790	1	19162808	G	T	SET domain bifurcated histone lysine methyltransferase 1b
misSNP_1791	1	19170644	G	T	cortexin domain-containing 1-like
misSNP_1792	1	19186295	T	C	ceramide synthase 2b transcript variant X1
misSNP_1793	1	19231763	T	G	ADAMTS-like 4
misSNP_1794	1	19233965	A	G	ADAMTS-like 4
misSNP_1795	1	19253723	T	C	ADAMTS-like 4
misSNP_1796	1	19253774	A	G	ADAMTS-like 4
misSNP_1797	1	19254149	T	C	ADAMTS-like 4
misSNP_1798	1	19255835	C	G	ADAMTS-like 4
misSNP_1799	1	19281644	G	A	threonyl-tRNA synthetase 2 mitochondrial
misSNP_1800	1	19286770	C	T	regulation of nuclear pre-mRNA domain containing 2b
misSNP_1801	1	19287181	G	T	regulation of nuclear pre-mRNA domain containing 2b
misSNP_1802	1	19288234	C	T	regulation of nuclear pre-mRNA domain containing 2b
misSNP_1803	1	19292236	G	T	regulation of nuclear pre-mRNA domain containing 2b
misSNP_1804	1	19292296	T	C	regulation of nuclear pre-mRNA domain containing 2b
misSNP_1805	1	19315432	G	C	circadian-associated transcriptional repressor-like
misSNP_1806	1	19341183	T	C	uncharacterized LOC118299558 transcript variant X2
misSNP_1807	1	19341514	T	C	uncharacterized LOC118299558 transcript variant X2
misSNP_1808	1	19389361	T	A	integrin alpha 10 transcript variant X2
misSNP_1809	1	19389518	C	T	integrin alpha 10 transcript variant X2
misSNP_1810	1	19400496	G	T	ring finger protein 115
misSNP_1811	1	19405623	T	A	glucosidase beta acid
misSNP_1812	1	19408009	A	T	glucosidase beta acid
misSNP_1813	1	19410266	C	T	death associated protein 3 transcript variant X1
misSNP_1814	1	19423106	A	G	histone-lysine N-methyltransferase ASH1L-like
misSNP_1815	1	19423214	G	A	histone-lysine N-methyltransferase ASH1L-like
misSNP_1816	1	19424441	C	G	histone-lysine N-methyltransferase ASH1L-like
misSNP_1817	1	19424826	G	A	histone-lysine N-methyltransferase ASH1L-like
misSNP_1818	1	19425426	A	T	histone-lysine N-methyltransferase ASH1L-like
misSNP_1819	1	19425804	G	A	histone-lysine N-methyltransferase ASH1L-like
misSNP_1820	1	19425881	C	T	histone-lysine N-methyltransferase ASH1L-like
misSNP_1821	1	19436452	C	T	RUN and SH3 domain containing 1 transcript variant X1
misSNP_1822	1	19436593	C	A	RUN and SH3 domain containing 1 transcript variant X1
misSNP_1823	1	19436991	C	A	RUN and SH3 domain containing 1 transcript variant X1
misSNP_1824	1	19440062	C	T	RUN and SH3 domain containing 1 transcript variant X1
misSNP_1825	1	19443491	G	C	RUN and SH3 domain containing 1 transcript variant X1
misSNP_1826	1	19445113	G	A	RUN and SH3 domain containing 1 transcript variant X1
misSNP_1827	1	19445201	G	C	RUN and SH3 domain containing 1 transcript variant X1
misSNP_1828	1	19445237	C	A	RUN and SH3 domain containing 1 transcript variant X1
misSNP_1829	1	19445884	G	A	RUN and SH3 domain containing 1 transcript variant X1
misSNP_1830	1	19446053	C	T	RUN and SH3 domain containing 1 transcript variant X1
misSNP_1831	1	19454790	G	C	family with sequence similarity 189 member B transcript variant X1
misSNP_1832	1	19455383	G	T	family with sequence similarity 189 member B transcript variant X1
misSNP_1833	1	19467815	T	A	ribosomal protein S27 isoform 2 transcript variant X1
misSNP_1834	1	19545030	G	C	adenosine deaminase RNA specific transcript variant X2
misSNP_1835	1	19545658	G	T	adenosine deaminase RNA specific transcript variant X2
misSNP_1836	1	19552866	G	A	neuronal acetylcholine receptor subunit alpha-7-like transcript variant X5
misSNP_1837	1	19557475	G	A	neuronal acetylcholine receptor subunit alpha-7-like transcript variant X5
misSNP_1838	1	19557654	G	C	neuronal acetylcholine receptor subunit alpha-7-like transcript variant X5
misSNP_1839	1	19565353	G	A	sorting nexin 27b transcript variant X2
misSNP_1840	1	19565858	T	A	sorting nexin 27b transcript variant X2
misSNP_1841	1	19608418	C	G	tripartite motif containing 46a transcript variant X2
misSNP_1842	1	19626632	A	G	ephrin-A1b
misSNP_1843	1	19674707	A	C	ephrin-A3b transcript variant X1
misSNP_1844	1	19749548	T	G	ephrin-A4 transcript variant X1
misSNP_1845	1	19749570	G	C	ephrin-A4 transcript variant X1
misSNP_1846	1	19766952	C	T	ephrin-A4 transcript variant X1
misSNP_1847	1	19774400	C	T	ephrin-A4 transcript variant X1
misSNP_1848	1	19786683	G	A	flavin adenine dinucleotide synthetase 1 transcript variant X7
misSNP_1849	1	19820377	G	A	pre-B-cell leukemia homeobox interacting protein 1b transcript variant X6
misSNP_1850	1	19820396	C	A	pre-B-cell leukemia homeobox interacting protein 1b transcript variant X6
misSNP_1851	1	19821195	T	A	pre-B-cell leukemia homeobox interacting protein 1b transcript variant X6
misSNP_1852	1	19822229	A	C	pre-B-cell leukemia homeobox interacting protein 1b transcript variant X6
misSNP_1853	1	19840898	G	T	cholinergic receptor nicotinic beta 2 transcript variant X1
misSNP_1854	1	19841001	C	A	cholinergic receptor nicotinic beta 2 transcript variant X1
misSNP_1855	1	19856622	G	C	cholinergic receptor nicotinic beta 2 transcript variant X1
misSNP_1856	1	19866572	A	G	Src homology 2 domain containing E
misSNP_1857	1	19873809	G	T	cingulin transcript variant X2
misSNP_1858	1	19879739	T	A	cingulin transcript variant X2
misSNP_1859	1	19907566	A	T	uncharacterized si:dkey-92i15.4
misSNP_1860	1	19907720	G	A	uncharacterized si:dkey-92i15.4
misSNP_1861	1	19909343	C	A	uncharacterized si:dkey-92i15.4
misSNP_1862	1	19933844	G	A	ATPase phospholipid transporting 8B2
misSNP_1863	1	19941074	C	T	ATPase phospholipid transporting 8B2
misSNP_1864	1	19941101	C	T	ATPase phospholipid transporting 8B2
misSNP_1865	1	19941250	G	A	ATPase phospholipid transporting 8B2
misSNP_1866	1	19944835	A	C	interleukin 6 receptor
misSNP_1867	1	19944974	G	T	interleukin 6 receptor
misSNP_1868	1	19946350	C	A	interleukin 6 receptor
misSNP_1869	1	19948751	G	A	interleukin 6 receptor
misSNP_1870	1	19952004	A	C	RIIa domain-containing protein 1
misSNP_1871	1	19956227	G	A	otoancorin
misSNP_1872	1	19959016	A	G	otoancorin
misSNP_1873	1	19960282	C	T	otoancorin
misSNP_1874	1	19970921	T	G	zinc finger protein 687a transcript variant X1
misSNP_1875	1	19970949	C	T	zinc finger protein 687a transcript variant X1
misSNP_1876	1	19972230	G	A	zinc finger protein 687a transcript variant X1
misSNP_1877	1	19984022	G	A	phosphatidylinositol 4-phosphate 5-kinase type-1 alpha-like transcript variant X2
misSNP_1878	1	19995604	G	A	extracellular matrix protein 1-like
misSNP_1879	1	19996316	T	G	extracellular matrix protein 1-like
misSNP_1880	1	19996600	C	T	extracellular matrix protein 1-like
misSNP_1881	1	19998785	C	T	extracellular matrix protein 1-like
misSNP_1882	1	20000727	C	G	extracellular matrix protein 1-like
misSNP_1883	1	20030596	C	G	uncharacterized protein LOC796019 homolog
misSNP_1884	1	20030607	A	C	uncharacterized protein LOC796019 homolog
misSNP_1885	1	20041713	T	A	prostate-associated microseminoprotein
misSNP_1886	1	20044382	G	C	nibrin transcript variant X2
misSNP_1887	1	20044395	A	G	nibrin transcript variant X2
misSNP_1888	1	20046642	G	A	nibrin transcript variant X2
misSNP_1889	1	20047555	T	A	nibrin transcript variant X2
misSNP_1890	1	20048481	T	A	nibrin transcript variant X2
misSNP_1891	1	20049002	C	A	nibrin transcript variant X2
misSNP_1892	1	20049459	A	G	nibrin transcript variant X2
misSNP_1893	1	20049543	C	A	nibrin transcript variant X2
misSNP_1894	1	20049656	A	T	nibrin transcript variant X2
misSNP_1895	1	20050441	C	T	nibrin transcript variant X2
misSNP_1896	1	20050442	G	A	nibrin transcript variant X2
misSNP_1897	1	20067932	G	T	ADAM metallopeptidase domain 22 transcript variant X4
[truncated: 52,717 more rows]

## Sheet: PSEUDOGENES REMOVED
SNPID	CHROM	POS	REF	ALT	GEN1	ANOT
[truncated: 10,524 more rows]

[truncated: 6 more sheets: NON ANNOT REMOVED, HW P<0,01 REMOVED,  3 ALLELES REMOVED, FUNCTIONAL SELEC, SNP SELECTION (more than 1 SNP), FINAL SELECTION]
